# Supplementary material for: Direct contribution of the sensory cortex to the judgment of stimulus duration
Source: Nat Commun. 2024 Feb 24;15:1712. doi: 10.1038/s41467-024-45970-0 (PMC10894222; doi:10.1038/s41467-024-45970-0)
Supplement: Supplementary file 4 — Source Data [file 41467_2024_45970_MOESM4_ESM.xlsx]

## Sheet: Figure 1
Figure 1	Interacting perception of duration and intensity
1b
	Duration rats (grey), upper plot
Rat number	Performance (%) duration rule (left bar)	Performance (%) intensity rule (right bar)
D Rat 1	79.4089	54.543
D Rat 2	82.8904	55.1078
D Rat 3	80.071	53.8669
D Rat 4	71.9886	51.6996
D Rat 5	67.3495	53.8754
D Rat 6	85.229	53.6153
	Intensity rats (red), lower plot
Rat number	Performance (%) duration rule (left bar)	Performance (%) intensity rule (right bar)
I Rat 1	52.3258	84.8276
I Rat 2	54.2204	80.4746
I Rat 3	55.1533	83.7004
I Rat 4	57.6812	82.1843
I Rat 5	55.7185	81.8722
I Rat 6	53.3785	66.3815
I Rat 7	52.869	86.6902
I Rat 8	52.8299	85.8685
I Rat 9	52.2867	87.0929
I Rat 10	52.869	86.6902
1c	Psychometric curves based on DT (upper) and DI (lower)
	Choice probability based on DT in the stimulus pairs (upper)
	Duration rats: DT	Duration rats: Choice T2>T1 (%) - data	Duration rats: Choice T2>T1 (%) - fitted curve	Intensity rats: DT	Intensity rats: Choice I2>I1 (%) - data	Intensity rats: Choice I2>I1 (%) - fitted curve
	-0.35	24.0996	22.6989	-0.35	45.124	45.0813
	-0.2333	23.5006	23.8864	-0.2333	46.2924	46.3874
	-0.1167	27.7063	29.6735	-0.1167	48.9355	48.8616
	0	50.0654	48.3812	0	51.6262	51.5543
	0.1167	70.0638	71.2819	0.1167	52.7395	53.1768
	0.2333	80.1489	80.6	0.2333	54.5807	53.8349
	0.35	83.6237	82.6865	0.35	53.656	54.0579
	Choice probability based on DI in the stimulus pairs (lower)
	Duration rats: DI	Duration rats: Choice T2>T1 (%) - data	Duration rats: Choice T2>T1 (%) - fitted curve	Intensity rats: DI	Intensity rats: Choice I2>I1 (%) - data	Intensity rats: Choice I2>I1 (%) - fitted curve
	-0.3	45.8013	45.6468	-0.3	14.7492	12.7983
	-0.2	47.7133	48.2636	-0.2	18.492	17.8352
	-0.1	51.0972	50.5528	-0.1	25.0067	28.7804
	0	52.6013	52.4659	0	44.7155	46.9337
	0.1	53.6468	54.0044	0.1	72.988	66.8139
	0.2	55.1342	55.204	0.2	79.5548	80.7395
	0.3	56.2602	56.1168	0.3	86.1286	87.7337
1d	Measure for perceptual biases
	Intensity bias on perceived duration in duration rats (upper)
	Abscissa: DI	Ordinate: Bias in perceived duration - mean	Ordinate: Bias in perceived duration - SEM
	-0.3	-5.6135	3.0221
	-0.2	-4.3794	1.7267
	-0.1	0.5408	1.6042
	0	0	0
	0.1	5.1035	0.7826
	0.2	6.5626	2.0581
	0.3	9.4575	3.0038
	Duration bias on perceived intensity in intensity rats (lower)
	Abscissa: DT	Ordinate: Bias in perceived intensity - mean	Ordinate: Bias in perceived intensity - SEM
	-0.35	-9.8567	1.8659
	-0.2333	-4.7308	0.7186
	-0.1167	-4.2455	1.9677
	0	0	0
	0.1167	3.3737	1.5482
	0.2333	3.7325	0.769
	0.35	5.1957	1.4177

## Sheet: Figure 2b
Figure 2	Psychometric data
2b
			photoexcitation (light blue)			photoinhibition (red)			No light control trials (black)
		DT	Choice T2>T1 (%)-mean	DT -fitted curve	Choice T2>T1 (%)-fitted curve	Choice T2>T1 (%)-mean	DT -fitted curve	Choice T2>T1 (%)-fitted curve	Choice T2>T1 (%)-mean	DT -fitted curve	Choice T2>T1 (%)-fitted curve
		-0.3485	15.3407	-0.4	14.7724	16.7076	-0.4	15.2086	12.6751	-0.4	8.7991
		-0.24	22.433	-0.3992	14.7893	16.3228	-0.3992	15.2134	15.2785	-0.3992	8.833
		-0.117	32.4203	-0.3984	14.8062	22.4834	-0.3984	15.2182	32.0862	-0.3984	8.8671
		0	50.6046	-0.3976	14.8233	32.508	-0.3976	15.223	44.4203	-0.3976	8.9012
		0.117	69.0147	-0.3968	14.8404	53.822	-0.3968	15.2279	62.8281	-0.3968	8.9355
		0.24	82.8247	-0.396	14.8577	67.2129	-0.396	15.2329	68.0324	-0.396	8.9699
		0.3496	87.8796	-0.3952	14.8751	80.4545	-0.3952	15.2378	88.212	-0.3952	9.0044
				-0.3944	14.8926		-0.3944	15.2428		-0.3944	9.0391
				-0.3936	14.9101		-0.3936	15.2478		-0.3936	9.0739
				-0.3928	14.9278		-0.3928	15.2529		-0.3928	9.1087
				-0.392	14.9456		-0.392	15.258		-0.392	9.1438
				-0.3912	14.9636		-0.3912	15.2632		-0.3912	9.1789
				-0.3904	14.9816		-0.3904	15.2683		-0.3904	9.2141
				-0.3896	14.9997		-0.3896	15.2736		-0.3896	9.2495
				-0.3888	15.018		-0.3888	15.2788		-0.3888	9.285
				-0.388	15.0363		-0.388	15.2841		-0.388	9.3207
				-0.3872	15.0548		-0.3872	15.2894		-0.3872	9.3564
				-0.3864	15.0734		-0.3864	15.2948		-0.3864	9.3923
				-0.3856	15.0921		-0.3856	15.3002		-0.3856	9.4283
				-0.3848	15.1109		-0.3848	15.3057		-0.3848	9.4644
				-0.384	15.1298		-0.384	15.3111		-0.384	9.5007
				-0.3832	15.1489		-0.3832	15.3167		-0.3832	9.5371
				-0.3824	15.168		-0.3824	15.3222		-0.3824	9.5736
				-0.3816	15.1873		-0.3816	15.3278		-0.3816	9.6102
				-0.3808	15.2067		-0.3808	15.3335		-0.3808	9.647
				-0.38	15.2262		-0.38	15.3392		-0.38	9.6838
				-0.3792	15.2458		-0.3792	15.3449		-0.3792	9.7209
				-0.3784	15.2656		-0.3784	15.3507		-0.3784	9.758
				-0.3776	15.2855		-0.3776	15.3565		-0.3776	9.7953
				-0.3768	15.3055		-0.3768	15.3623		-0.3768	9.8327
				-0.376	15.3256		-0.376	15.3682		-0.376	9.8702
				-0.3752	15.3458		-0.3752	15.3741		-0.3752	9.9079
				-0.3744	15.3662		-0.3744	15.3801		-0.3744	9.9457
				-0.3736	15.3867		-0.3736	15.3861		-0.3736	9.9836
				-0.3728	15.4073		-0.3728	15.3922		-0.3728	10.0216
				-0.372	15.428		-0.372	15.3983		-0.372	10.0598
				-0.3712	15.4489		-0.3712	15.4045		-0.3712	10.0981
				-0.3704	15.4699		-0.3704	15.4107		-0.3704	10.1366
				-0.3696	15.491		-0.3696	15.4169		-0.3696	10.1751
				-0.3688	15.5122		-0.3688	15.4232		-0.3688	10.2138
				-0.368	15.5336		-0.368	15.4295		-0.368	10.2527
				-0.3672	15.5551		-0.3672	15.4359		-0.3672	10.2916
				-0.3664	15.5767		-0.3664	15.4423		-0.3664	10.3307
				-0.3656	15.5985		-0.3656	15.4488		-0.3656	10.37
				-0.3648	15.6204		-0.3648	15.4553		-0.3648	10.4093
				-0.364	15.6424		-0.364	15.4619		-0.364	10.4488
				-0.3632	15.6646		-0.3632	15.4685		-0.3632	10.4885
				-0.3624	15.6869		-0.3624	15.4751		-0.3624	10.5283
				-0.3616	15.7093		-0.3616	15.4818		-0.3616	10.5682
				-0.3608	15.7319		-0.3608	15.4886		-0.3608	10.6082
				-0.36	15.7546		-0.36	15.4954		-0.36	10.6484
				-0.3592	15.7774		-0.3592	15.5022		-0.3592	10.6887
				-0.3584	15.8004		-0.3584	15.5091		-0.3584	10.7291
				-0.3576	15.8235		-0.3576	15.5161		-0.3576	10.7697
				-0.3568	15.8467		-0.3568	15.5231		-0.3568	10.8105
				-0.356	15.8701		-0.356	15.5301		-0.356	10.8513
				-0.3552	15.8937		-0.3552	15.5372		-0.3552	10.8923
				-0.3544	15.9173		-0.3544	15.5444		-0.3544	10.9334
				-0.3536	15.9411		-0.3536	15.5516		-0.3536	10.9747
				-0.3528	15.9651		-0.3528	15.5588		-0.3528	11.0161
				-0.352	15.9892		-0.352	15.5661		-0.352	11.0577
				-0.3512	16.0135		-0.3512	15.5735		-0.3512	11.0994
				-0.3504	16.0378		-0.3504	15.5809		-0.3504	11.1412
				-0.3496	16.0624		-0.3496	15.5884		-0.3496	11.1832
				-0.3488	16.0871		-0.3488	15.5959		-0.3488	11.2253
				-0.348	16.1119		-0.348	15.6035		-0.348	11.2675
				-0.3472	16.1369		-0.3472	15.6111		-0.3472	11.3099
				-0.3464	16.162		-0.3464	15.6188		-0.3464	11.3524
				-0.3456	16.1873		-0.3456	15.6265		-0.3456	11.3951
				-0.3448	16.2127		-0.3448	15.6343		-0.3448	11.4379
				-0.344	16.2383		-0.344	15.6421		-0.344	11.4809
				-0.3432	16.264		-0.3432	15.65		-0.3432	11.524
				-0.3424	16.2899		-0.3424	15.658		-0.3424	11.5672
				-0.3416	16.3159		-0.3416	15.666		-0.3416	11.6106
				-0.3408	16.3421		-0.3408	15.6741		-0.3408	11.6541
				-0.34	16.3685		-0.34	15.6822		-0.34	11.6978
				-0.3392	16.395		-0.3392	15.6904		-0.3392	11.7416
				-0.3384	16.4216		-0.3384	15.6986		-0.3384	11.7855
				-0.3376	16.4484		-0.3376	15.7069		-0.3376	11.8296
				-0.3368	16.4754		-0.3368	15.7153		-0.3368	11.8739
				-0.336	16.5026		-0.336	15.7237		-0.336	11.9182
				-0.3352	16.5298		-0.3352	15.7322		-0.3352	11.9628
				-0.3344	16.5573		-0.3344	15.7407		-0.3344	12.0075
				-0.3336	16.5849		-0.3336	15.7493		-0.3336	12.0523
				-0.3328	16.6127		-0.3328	15.758		-0.3328	12.0973
				-0.332	16.6406		-0.332	15.7667		-0.332	12.1424
				-0.3312	16.6688		-0.3312	15.7755		-0.3312	12.1876
				-0.3304	16.697		-0.3304	15.7844		-0.3304	12.233
				-0.3296	16.7255		-0.3296	15.7933		-0.3296	12.2786
				-0.3288	16.7541		-0.3288	15.8023		-0.3288	12.3243
				-0.328	16.7828		-0.328	15.8113		-0.328	12.3702
				-0.3272	16.8118		-0.3272	15.8204		-0.3272	12.4162
				-0.3264	16.8409		-0.3264	15.8296		-0.3264	12.4623
				-0.3256	16.8702		-0.3256	15.8388		-0.3256	12.5086
				-0.3248	16.8996		-0.3248	15.8481		-0.3248	12.555
				-0.324	16.9292		-0.324	15.8575		-0.324	12.6016
				-0.3232	16.959		-0.3232	15.8669		-0.3232	12.6484
				-0.3224	16.989		-0.3224	15.8764		-0.3224	12.6953
				-0.3216	17.0192		-0.3216	15.886		-0.3216	12.7423
				-0.3208	17.0495		-0.3208	15.8956		-0.3208	12.7895
				-0.32	17.08		-0.32	15.9053		-0.32	12.8369
				-0.3192	17.1106		-0.3192	15.9151		-0.3192	12.8844
				-0.3184	17.1415		-0.3184	15.9249		-0.3184	12.932
				-0.3176	17.1725		-0.3176	15.9348		-0.3176	12.9798
				-0.3168	17.2037		-0.3168	15.9448		-0.3168	13.0278
				-0.316	17.2351		-0.316	15.9549		-0.316	13.0759
				-0.3152	17.2667		-0.3152	15.965		-0.3152	13.1241
				-0.3144	17.2984		-0.3144	15.9752		-0.3144	13.1726
				-0.3136	17.3304		-0.3136	15.9854		-0.3136	13.2211
				-0.3128	17.3625		-0.3128	15.9958		-0.3128	13.2698
				-0.312	17.3948		-0.312	16.0062		-0.312	13.3187
				-0.3112	17.4273		-0.3112	16.0167		-0.3112	13.3677
				-0.3104	17.46		-0.3104	16.0272		-0.3104	13.4169
				-0.3096	17.4928		-0.3096	16.0379		-0.3096	13.4662
				-0.3088	17.5259		-0.3088	16.0486		-0.3088	13.5157
				-0.308	17.5591		-0.308	16.0594		-0.308	13.5654
				-0.3072	17.5926		-0.3072	16.0702		-0.3072	13.6152
				-0.3064	17.6262		-0.3064	16.0812		-0.3064	13.6651
				-0.3056	17.66		-0.3056	16.0922		-0.3056	13.7152
				-0.3048	17.694		-0.3048	16.1033		-0.3048	13.7655
				-0.304	17.7282		-0.304	16.1145		-0.304	13.8159
				-0.3032	17.7626		-0.3032	16.1257		-0.3032	13.8665
				-0.3024	17.7972		-0.3024	16.137		-0.3024	13.9172
				-0.3016	17.832		-0.3016	16.1484		-0.3016	13.9681
				-0.3008	17.867		-0.3008	16.1599		-0.3008	14.0192
				-0.3	17.9022		-0.3	16.1715		-0.3	14.0704
				-0.2992	17.9376		-0.2992	16.1832		-0.2992	14.1218
				-0.2984	17.9732		-0.2984	16.1949		-0.2984	14.1733
				-0.2976	18.009		-0.2976	16.2067		-0.2976	14.225
				-0.2968	18.045		-0.2968	16.2186		-0.2968	14.2768
				-0.296	18.0812		-0.296	16.2306		-0.296	14.3288
				-0.2952	18.1176		-0.2952	16.2427		-0.2952	14.381
				-0.2944	18.1542		-0.2944	16.2548		-0.2944	14.4333
				-0.2936	18.191		-0.2936	16.267		-0.2936	14.4858
				-0.2928	18.228		-0.2928	16.2794		-0.2928	14.5384
				-0.292	18.2652		-0.292	16.2918		-0.292	14.5912
				-0.2912	18.3026		-0.2912	16.3043		-0.2912	14.6442
				-0.2904	18.3403		-0.2904	16.3168		-0.2904	14.6973
				-0.2896	18.3781		-0.2896	16.3295		-0.2896	14.7506
				-0.2888	18.4162		-0.2888	16.3423		-0.2888	14.804
				-0.288	18.4545		-0.288	16.3551		-0.288	14.8576
				-0.2872	18.493		-0.2872	16.3681		-0.2872	14.9114
				-0.2864	18.5317		-0.2864	16.3811		-0.2864	14.9653
				-0.2856	18.5706		-0.2856	16.3942		-0.2856	15.0194
				-0.2848	18.6098		-0.2848	16.4074		-0.2848	15.0737
				-0.284	18.6491		-0.284	16.4207		-0.284	15.1281
				-0.2832	18.6887		-0.2832	16.4341		-0.2832	15.1827
				-0.2824	18.7285		-0.2824	16.4476		-0.2824	15.2374
				-0.2816	18.7685		-0.2816	16.4612		-0.2816	15.2923
				-0.2808	18.8087		-0.2808	16.4749		-0.2808	15.3474
				-0.28	18.8492		-0.28	16.4887		-0.28	15.4026
				-0.2792	18.8899		-0.2792	16.5025		-0.2792	15.458
				-0.2784	18.9308		-0.2784	16.5165		-0.2784	15.5136
				-0.2776	18.9719		-0.2776	16.5306		-0.2776	15.5693
				-0.2768	19.0133		-0.2768	16.5447		-0.2768	15.6252
				-0.276	19.0548		-0.276	16.559		-0.276	15.6813
				-0.2752	19.0967		-0.2752	16.5734		-0.2752	15.7375
				-0.2744	19.1387		-0.2744	16.5878		-0.2744	15.7939
				-0.2736	19.181		-0.2736	16.6024		-0.2736	15.8504
				-0.2728	19.2235		-0.2728	16.617		-0.2728	15.9071
				-0.272	19.2662		-0.272	16.6318		-0.272	15.964
				-0.2712	19.3092		-0.2712	16.6467		-0.2712	16.0211
				-0.2704	19.3524		-0.2704	16.6616		-0.2704	16.0783
				-0.2696	19.3958		-0.2696	16.6767		-0.2696	16.1357
				-0.2688	19.4395		-0.2688	16.6919		-0.2688	16.1932
				-0.268	19.4834		-0.268	16.7072		-0.268	16.2509
				-0.2672	19.5275		-0.2672	16.7226		-0.2672	16.3088
				-0.2664	19.5719		-0.2664	16.7381		-0.2664	16.3669
				-0.2656	19.6165		-0.2656	16.7537		-0.2656	16.4251
				-0.2648	19.6614		-0.2648	16.7694		-0.2648	16.4835
				-0.264	19.7065		-0.264	16.7852		-0.264	16.542
				-0.2632	19.7518		-0.2632	16.8011		-0.2632	16.6008
				-0.2624	19.7974		-0.2624	16.8172		-0.2624	16.6597
				-0.2616	19.8432		-0.2616	16.8333		-0.2616	16.7187
				-0.2608	19.8893		-0.2608	16.8496		-0.2608	16.778
				-0.26	19.9356		-0.26	16.8659		-0.26	16.8374
				-0.2592	19.9822		-0.2592	16.8824		-0.2592	16.8969
				-0.2584	20.029		-0.2584	16.899		-0.2584	16.9567
				-0.2576	20.0761		-0.2576	16.9157		-0.2576	17.0166
				-0.2568	20.1234		-0.2568	16.9326		-0.2568	17.0766
				-0.256	20.171		-0.256	16.9495		-0.256	17.1369
				-0.2552	20.2188		-0.2552	16.9666		-0.2552	17.1973
				-0.2544	20.2669		-0.2544	16.9837		-0.2544	17.2579
				-0.2536	20.3152		-0.2536	17.001		-0.2536	17.3186
				-0.2528	20.3638		-0.2528	17.0185		-0.2528	17.3796
				-0.252	20.4126		-0.252	17.036		-0.252	17.4407
				-0.2512	20.4617		-0.2512	17.0536		-0.2512	17.5019
				-0.2504	20.5111		-0.2504	17.0714		-0.2504	17.5634
				-0.2496	20.5607		-0.2496	17.0893		-0.2496	17.625
				-0.2488	20.6106		-0.2488	17.1073		-0.2488	17.6868
				-0.248	20.6607		-0.248	17.1255		-0.248	17.7487
				-0.2472	20.7111		-0.2472	17.1437		-0.2472	17.8109
				-0.2464	20.7618		-0.2464	17.1621		-0.2464	17.8732
				-0.2456	20.8127		-0.2456	17.1806		-0.2456	17.9356
				-0.2448	20.8639		-0.2448	17.1993		-0.2448	17.9983
				-0.244	20.9153		-0.244	17.2181		-0.244	18.0611
				-0.2432	20.967		-0.2432	17.237		-0.2432	18.1241
				-0.2424	21.019		-0.2424	17.256		-0.2424	18.1872
				-0.2416	21.0713		-0.2416	17.2751		-0.2416	18.2506
				-0.2408	21.1238		-0.2408	17.2944		-0.2408	18.3141
				-0.24	21.1766		-0.24	17.3138		-0.24	18.3777
				-0.2392	21.2297		-0.2392	17.3334		-0.2392	18.4416
				-0.2384	21.283		-0.2384	17.3531		-0.2384	18.5056
				-0.2376	21.3366		-0.2376	17.3729		-0.2376	18.5698
				-0.2368	21.3905		-0.2368	17.3928		-0.2368	18.6342
				-0.236	21.4446		-0.236	17.4129		-0.236	18.6987
				-0.2352	21.4991		-0.2352	17.4332		-0.2352	18.7634
				-0.2344	21.5538		-0.2344	17.4535		-0.2344	18.8283
				-0.2336	21.6088		-0.2336	17.474		-0.2336	18.8934
				-0.2328	21.664		-0.2328	17.4946		-0.2328	18.9586
				-0.232	21.7196		-0.232	17.5154		-0.232	19.024
				-0.2312	21.7754		-0.2312	17.5363		-0.2312	19.0896
				-0.2304	21.8315		-0.2304	17.5574		-0.2304	19.1554
				-0.2296	21.8879		-0.2296	17.5786		-0.2296	19.2213
				-0.2288	21.9445		-0.2288	17.5999		-0.2288	19.2874
				-0.228	22.0015		-0.228	17.6214		-0.228	19.3537
				-0.2272	22.0587		-0.2272	17.6431		-0.2272	19.4201
				-0.2264	22.1163		-0.2264	17.6648		-0.2264	19.4868
				-0.2256	22.1741		-0.2256	17.6868		-0.2256	19.5536
				-0.2248	22.2322		-0.2248	17.7088		-0.2248	19.6206
				-0.224	22.2905		-0.224	17.731		-0.224	19.6877
				-0.2232	22.3492		-0.2232	17.7534		-0.2232	19.755
				-0.2224	22.4082		-0.2224	17.7759		-0.2224	19.8225
				-0.2216	22.4674		-0.2216	17.7986		-0.2216	19.8902
				-0.2208	22.527		-0.2208	17.8214		-0.2208	19.9581
				-0.22	22.5868		-0.22	17.8444		-0.22	20.0261
				-0.2192	22.6469		-0.2192	17.8675		-0.2192	20.0943
				-0.2184	22.7074		-0.2184	17.8908		-0.2184	20.1627
				-0.2176	22.7681		-0.2176	17.9142		-0.2176	20.2312
				-0.2168	22.8291		-0.2168	17.9378		-0.2168	20.3
				-0.216	22.8904		-0.216	17.9616		-0.216	20.3689
				-0.2152	22.952		-0.2152	17.9855		-0.2152	20.438
				-0.2144	23.0139		-0.2144	18.0096		-0.2144	20.5072
				-0.2136	23.0761		-0.2136	18.0338		-0.2136	20.5766
				-0.2128	23.1387		-0.2128	18.0582		-0.2128	20.6462
				-0.212	23.2015		-0.212	18.0827		-0.212	20.716
				-0.2112	23.2646		-0.2112	18.1075		-0.2112	20.786
				-0.2104	23.328		-0.2104	18.1323		-0.2104	20.8561
				-0.2096	23.3917		-0.2096	18.1574		-0.2096	20.9264
				-0.2088	23.4557		-0.2088	18.1826		-0.2088	20.9969
				-0.208	23.52		-0.208	18.208		-0.208	21.0676
				-0.2072	23.5847		-0.2072	18.2335		-0.2072	21.1384
				-0.2064	23.6496		-0.2064	18.2592		-0.2064	21.2094
				-0.2056	23.7148		-0.2056	18.2851		-0.2056	21.2806
				-0.2048	23.7804		-0.2048	18.3112		-0.2048	21.352
				-0.204	23.8463		-0.204	18.3374		-0.204	21.4235
				-0.2032	23.9124		-0.2032	18.3638		-0.2032	21.4952
				-0.2024	23.9789		-0.2024	18.3904		-0.2024	21.5671
				-0.2016	24.0457		-0.2016	18.4171		-0.2016	21.6392
				-0.2008	24.1128		-0.2008	18.444		-0.2008	21.7114
				-0.2	24.1802		-0.2	18.4711		-0.2	21.7838
				-0.1992	24.2479		-0.1992	18.4984		-0.1992	21.8564
				-0.1984	24.316		-0.1984	18.5259		-0.1984	21.9292
				-0.1976	24.3843		-0.1976	18.5535		-0.1976	22.0021
				-0.1968	24.453		-0.1968	18.5813		-0.1968	22.0752
				-0.196	24.522		-0.196	18.6093		-0.196	22.1485
				-0.1952	24.5913		-0.1952	18.6375		-0.1952	22.222
				-0.1944	24.6609		-0.1944	18.6659		-0.1944	22.2956
				-0.1936	24.7308		-0.1936	18.6944		-0.1936	22.3695
				-0.1928	24.8011		-0.1928	18.7232		-0.1928	22.4434
				-0.192	24.8716		-0.192	18.7521		-0.192	22.5176
				-0.1912	24.9425		-0.1912	18.7812		-0.1912	22.592
				-0.1904	25.0137		-0.1904	18.8105		-0.1904	22.6665
				-0.1896	25.0853		-0.1896	18.84		-0.1896	22.7412
				-0.1888	25.1571		-0.1888	18.8697		-0.1888	22.816
				-0.188	25.2293		-0.188	18.8996		-0.188	22.8911
				-0.1872	25.3018		-0.1872	18.9296		-0.1872	22.9663
				-0.1864	25.3746		-0.1864	18.9599		-0.1864	23.0417
				-0.1856	25.4477		-0.1856	18.9904		-0.1856	23.1173
				-0.1848	25.5212		-0.1848	19.021		-0.1848	23.193
				-0.184	25.595		-0.184	19.0519		-0.184	23.2689
				-0.1832	25.6691		-0.1832	19.0829		-0.1832	23.345
				-0.1824	25.7436		-0.1824	19.1142		-0.1824	23.4213
				-0.1816	25.8183		-0.1816	19.1456		-0.1816	23.4977
				-0.1808	25.8934		-0.1808	19.1773		-0.1808	23.5743
				-0.18	25.9688		-0.18	19.2092		-0.18	23.6511
				-0.1792	26.0446		-0.1792	19.2412		-0.1792	23.7281
				-0.1784	26.1207		-0.1784	19.2735		-0.1784	23.8052
				-0.1776	26.1971		-0.1776	19.306		-0.1776	23.8825
				-0.1768	26.2738		-0.1768	19.3387		-0.1768	23.96
				-0.176	26.3509		-0.176	19.3715		-0.176	24.0376
				-0.1752	26.4283		-0.1752	19.4046		-0.1752	24.1155
				-0.1744	26.506		-0.1744	19.438		-0.1744	24.1935
				-0.1736	26.5841		-0.1736	19.4715		-0.1736	24.2716
				-0.1728	26.6625		-0.1728	19.5052		-0.1728	24.35
				-0.172	26.7412		-0.172	19.5392		-0.172	24.4285
				-0.1712	26.8202		-0.1712	19.5733		-0.1712	24.5072
				-0.1704	26.8996		-0.1704	19.6077		-0.1704	24.5861
				-0.1696	26.9793		-0.1696	19.6423		-0.1696	24.6651
				-0.1688	27.0594		-0.1688	19.6771		-0.1688	24.7443
				-0.168	27.1398		-0.168	19.7122		-0.168	24.8237
				-0.1672	27.2205		-0.1672	19.7474		-0.1672	24.9032
				-0.1664	27.3016		-0.1664	19.7829		-0.1664	24.983
				-0.1656	27.383		-0.1656	19.8186		-0.1656	25.0628
				-0.1648	27.4647		-0.1648	19.8546		-0.1648	25.1429
				-0.164	27.5467		-0.164	19.8907		-0.164	25.2231
				-0.1632	27.6291		-0.1632	19.9271		-0.1632	25.3036
				-0.1624	27.7119		-0.1624	19.9637		-0.1624	25.3841
				-0.1616	27.7949		-0.1616	20.0005		-0.1616	25.4649
				-0.1608	27.8783		-0.1608	20.0376		-0.1608	25.5458
				-0.16	27.9621		-0.16	20.0749		-0.16	25.6269
				-0.1592	28.0462		-0.1592	20.1125		-0.1592	25.7081
				-0.1584	28.1306		-0.1584	20.1502		-0.1584	25.7896
				-0.1576	28.2153		-0.1576	20.1882		-0.1576	25.8712
				-0.1568	28.3004		-0.1568	20.2265		-0.1568	25.9529
				-0.156	28.3858		-0.156	20.2649		-0.156	26.0349
				-0.1552	28.4716		-0.1552	20.3036		-0.1552	26.117
				-0.1544	28.5577		-0.1544	20.3426		-0.1544	26.1992
				-0.1536	28.6441		-0.1536	20.3818		-0.1536	26.2817
				-0.1528	28.7309		-0.1528	20.4212		-0.1528	26.3643
				-0.152	28.818		-0.152	20.4609		-0.152	26.4471
				-0.1512	28.9055		-0.1512	20.5008		-0.1512	26.53
				-0.1504	28.9933		-0.1504	20.541		-0.1504	26.6131
				-0.1496	29.0814		-0.1496	20.5814		-0.1496	26.6964
				-0.1488	29.1698		-0.1488	20.6221		-0.1488	26.7798
				-0.148	29.2586		-0.148	20.663		-0.148	26.8634
				-0.1472	29.3478		-0.1472	20.7041		-0.1472	26.9472
				-0.1464	29.4373		-0.1464	20.7456		-0.1464	27.0312
				-0.1456	29.5271		-0.1456	20.7872		-0.1456	27.1153
				-0.1448	29.6172		-0.1448	20.8291		-0.1448	27.1995
				-0.144	29.7077		-0.144	20.8713		-0.144	27.284
				-0.1432	29.7986		-0.1432	20.9137		-0.1432	27.3686
				-0.1424	29.8897		-0.1424	20.9564		-0.1424	27.4533
				-0.1416	29.9812		-0.1416	20.9994		-0.1416	27.5383
				-0.1408	30.0731		-0.1408	21.0426		-0.1408	27.6234
				-0.14	30.1653		-0.14	21.086		-0.14	27.7086
				-0.1392	30.2578		-0.1392	21.1298		-0.1392	27.794
				-0.1384	30.3507		-0.1384	21.1738		-0.1384	27.8796
				-0.1376	30.4438		-0.1376	21.218		-0.1376	27.9654
				-0.1368	30.5374		-0.1368	21.2625		-0.1368	28.0513
				-0.136	30.6312		-0.136	21.3073		-0.136	28.1374
				-0.1352	30.7254		-0.1352	21.3524		-0.1352	28.2236
				-0.1344	30.82		-0.1344	21.3977		-0.1344	28.31
				-0.1336	30.9149		-0.1336	21.4433		-0.1336	28.3965
				-0.1328	31.0101		-0.1328	21.4892		-0.1328	28.4833
				-0.132	31.1056		-0.132	21.5353		-0.132	28.5701
				-0.1312	31.2015		-0.1312	21.5817		-0.1312	28.6572
				-0.1304	31.2977		-0.1304	21.6284		-0.1304	28.7444
				-0.1296	31.3943		-0.1296	21.6754		-0.1296	28.8317
				-0.1288	31.4911		-0.1288	21.7226		-0.1288	28.9192
				-0.128	31.5884		-0.128	21.7701		-0.128	29.0069
				-0.1272	31.6859		-0.1272	21.8179		-0.1272	29.0947
				-0.1264	31.7838		-0.1264	21.866		-0.1264	29.1827
				-0.1256	31.882		-0.1256	21.9144		-0.1256	29.2709
				-0.1248	31.9806		-0.1248	21.963		-0.1248	29.3592
				-0.124	32.0794		-0.124	22.0119		-0.124	29.4476
				-0.1232	32.1786		-0.1232	22.0611		-0.1232	29.5363
				-0.1224	32.2782		-0.1224	22.1106		-0.1224	29.625
				-0.1216	32.378		-0.1216	22.1604		-0.1216	29.714
				-0.1208	32.4782		-0.1208	22.2105		-0.1208	29.803
				-0.12	32.5788		-0.12	22.2609		-0.12	29.8923
				-0.1192	32.6796		-0.1192	22.3115		-0.1192	29.9817
				-0.1184	32.7808		-0.1184	22.3625		-0.1184	30.0712
				-0.1176	32.8823		-0.1176	22.4137		-0.1176	30.1609
				-0.1168	32.9842		-0.1168	22.4653		-0.1168	30.2508
				-0.116	33.0863		-0.116	22.5171		-0.116	30.3408
				-0.1152	33.1888		-0.1152	22.5692		-0.1152	30.4309
				-0.1144	33.2916		-0.1144	22.6217		-0.1144	30.5212
				-0.1136	33.3947		-0.1136	22.6744		-0.1136	30.6117
				-0.1128	33.4982		-0.1128	22.7274		-0.1128	30.7023
				-0.112	33.602		-0.112	22.7808		-0.112	30.7931
				-0.1112	33.7061		-0.1112	22.8344		-0.1112	30.884
				-0.1104	33.8105		-0.1104	22.8884		-0.1104	30.975
				-0.1096	33.9152		-0.1096	22.9426		-0.1096	31.0662
				-0.1088	34.0203		-0.1088	22.9971		-0.1088	31.1576
				-0.108	34.1257		-0.108	23.052		-0.108	31.2491
				-0.1072	34.2314		-0.1072	23.1072		-0.1072	31.3407
				-0.1064	34.3374		-0.1064	23.1627		-0.1064	31.4325
				-0.1056	34.4437		-0.1056	23.2184		-0.1056	31.5245
				-0.1048	34.5503		-0.1048	23.2745		-0.1048	31.6166
				-0.104	34.6573		-0.104	23.331		-0.104	31.7088
				-0.1032	34.7646		-0.1032	23.3877		-0.1032	31.8012
				-0.1024	34.8721		-0.1024	23.4447		-0.1024	31.8937
				-0.1016	34.98		-0.1016	23.5021		-0.1016	31.9864
				-0.1008	35.0882		-0.1008	23.5598		-0.1008	32.0792
				-0.1	35.1967		-0.1	23.6177		-0.1	32.1722
				-0.0992	35.3055		-0.0992	23.6761		-0.0992	32.2653
				-0.0984	35.4147		-0.0984	23.7347		-0.0984	32.3585
				-0.0976	35.5241		-0.0976	23.7937		-0.0976	32.4519
				-0.0968	35.6338		-0.0968	23.8529		-0.0968	32.5454
				-0.096	35.7439		-0.096	23.9125		-0.096	32.6391
				-0.0952	35.8542		-0.0952	23.9725		-0.0952	32.7329
				-0.0944	35.9648		-0.0944	24.0327		-0.0944	32.8268
				-0.0936	36.0758		-0.0936	24.0933		-0.0936	32.9209
				-0.0928	36.187		-0.0928	24.1542		-0.0928	33.0151
				-0.092	36.2985		-0.092	24.2154		-0.092	33.1095
				-0.0912	36.4104		-0.0912	24.277		-0.0912	33.204
				-0.0904	36.5225		-0.0904	24.3389		-0.0904	33.2986
				-0.0896	36.6349		-0.0896	24.4011		-0.0896	33.3934
				-0.0888	36.7476		-0.0888	24.4637		-0.0888	33.4883
				-0.088	36.8606		-0.088	24.5266		-0.088	33.5833
				-0.0872	36.9739		-0.0872	24.5898		-0.0872	33.6785
				-0.0864	37.0875		-0.0864	24.6534		-0.0864	33.7738
				-0.0856	37.2014		-0.0856	24.7173		-0.0856	33.8692
				-0.0848	37.3155		-0.0848	24.7815		-0.0848	33.9648
				-0.084	37.4299		-0.084	24.8461		-0.084	34.0605
				-0.0832	37.5447		-0.0832	24.911		-0.0832	34.1563
				-0.0824	37.6597		-0.0824	24.9762		-0.0824	34.2523
				-0.0816	37.7749		-0.0816	25.0418		-0.0816	34.3484
				-0.0808	37.8905		-0.0808	25.1078		-0.0808	34.4446
				-0.08	38.0063		-0.08	25.1741		-0.08	34.5409
				-0.0792	38.1224		-0.0792	25.2407		-0.0792	34.6374
				-0.0784	38.2388		-0.0784	25.3076		-0.0784	34.734
				-0.0776	38.3555		-0.0776	25.375		-0.0776	34.8308
				-0.0768	38.4724		-0.0768	25.4426		-0.0768	34.9276
				-0.076	38.5896		-0.076	25.5106		-0.076	35.0246
				-0.0752	38.7071		-0.0752	25.579		-0.0752	35.1217
				-0.0744	38.8248		-0.0744	25.6477		-0.0744	35.2189
				-0.0736	38.9428		-0.0736	25.7168		-0.0736	35.3163
				-0.0728	39.061		-0.0728	25.7862		-0.0728	35.4138
				-0.072	39.1795		-0.072	25.8559		-0.072	35.5114
				-0.0712	39.2983		-0.0712	25.926		-0.0712	35.6091
				-0.0704	39.4173		-0.0704	25.9965		-0.0704	35.7069
				-0.0696	39.5366		-0.0696	26.0673		-0.0696	35.8049
				-0.0688	39.6562		-0.0688	26.1385		-0.0688	35.903
				-0.068	39.7759		-0.068	26.21		-0.068	36.0012
				-0.0672	39.896		-0.0672	26.2819		-0.0672	36.0995
				-0.0664	40.0163		-0.0664	26.3541		-0.0664	36.198
				-0.0656	40.1368		-0.0656	26.4267		-0.0656	36.2965
				-0.0648	40.2576		-0.0648	26.4997		-0.0648	36.3952
				-0.064	40.3786		-0.064	26.573		-0.064	36.494
				-0.0632	40.4999		-0.0632	26.6467		-0.0632	36.5929
				-0.0624	40.6214		-0.0624	26.7207		-0.0624	36.6919
				-0.0616	40.7431		-0.0616	26.7951		-0.0616	36.791
				-0.0608	40.8651		-0.0608	26.8699		-0.0608	36.8903
				-0.06	40.9873		-0.06	26.945		-0.06	36.9896
				-0.0592	41.1097		-0.0592	27.0205		-0.0592	37.0891
				-0.0584	41.2324		-0.0584	27.0963		-0.0584	37.1887
				-0.0576	41.3552		-0.0576	27.1725		-0.0576	37.2884
				-0.0568	41.4784		-0.0568	27.2491		-0.0568	37.3882
				-0.056	41.6017		-0.056	27.326		-0.056	37.4881
				-0.0552	41.7252		-0.0552	27.4033		-0.0552	37.5881
				-0.0544	41.849		-0.0544	27.481		-0.0544	37.6882
				-0.0536	41.973		-0.0536	27.559		-0.0536	37.7884
				-0.0528	42.0972		-0.0528	27.6374		-0.0528	37.8887
				-0.052	42.2216		-0.052	27.7162		-0.052	37.9892
				-0.0512	42.3463		-0.0512	27.7953		-0.0512	38.0897
				-0.0504	42.4711		-0.0504	27.8748		-0.0504	38.1904
				-0.0496	42.5961		-0.0496	27.9547		-0.0496	38.2911
				-0.0488	42.7214		-0.0488	28.0349		-0.0488	38.3919
				-0.048	42.8468		-0.048	28.1155		-0.048	38.4929
				-0.0472	42.9725		-0.0472	28.1965		-0.0472	38.5939
				-0.0464	43.0983		-0.0464	28.2779		-0.0464	38.6951
				-0.0456	43.2243		-0.0456	28.3596		-0.0456	38.7963
				-0.0448	43.3506		-0.0448	28.4417		-0.0448	38.8977
				-0.044	43.477		-0.044	28.5242		-0.044	38.9991
				-0.0432	43.6036		-0.0432	28.607		-0.0432	39.1006
				-0.0424	43.7303		-0.0424	28.6902		-0.0424	39.2023
				-0.0416	43.8573		-0.0416	28.7738		-0.0416	39.304
				-0.0408	43.9845		-0.0408	28.8577		-0.0408	39.4058
				-0.04	44.1118		-0.04	28.942		-0.04	39.5077
				-0.0392	44.2393		-0.0392	29.0267		-0.0392	39.6097
				-0.0384	44.367		-0.0384	29.1118		-0.0384	39.7118
				-0.0376	44.4948		-0.0376	29.1972		-0.0376	39.814
				-0.0368	44.6228		-0.0368	29.283		-0.0368	39.9163
				-0.036	44.751		-0.036	29.3692		-0.036	40.0186
				-0.0352	44.8793		-0.0352	29.4558		-0.0352	40.1211
				-0.0344	45.0078		-0.0344	29.5427		-0.0344	40.2236
				-0.0336	45.1365		-0.0336	29.63		-0.0336	40.3262
				-0.0328	45.2653		-0.0328	29.7177		-0.0328	40.429
				-0.032	45.3943		-0.032	29.8058		-0.032	40.5318
				-0.0312	45.5234		-0.0312	29.8942		-0.0312	40.6346
				-0.0304	45.6527		-0.0304	29.983		-0.0304	40.7376
				-0.0296	45.7821		-0.0296	30.0721		-0.0296	40.8406
				-0.0288	45.9116		-0.0288	30.1617		-0.0288	40.9438
				-0.028	46.0413		-0.028	30.2516		-0.028	41.047
				-0.0272	46.1712		-0.0272	30.3419		-0.0272	41.1503
				-0.0264	46.3011		-0.0264	30.4326		-0.0264	41.2536
				-0.0256	46.4312		-0.0256	30.5236		-0.0256	41.3571
				-0.0248	46.5615		-0.0248	30.615		-0.0248	41.4606
				-0.024	46.6918		-0.024	30.7068		-0.024	41.5642
				-0.0232	46.8223		-0.0232	30.7989		-0.0232	41.6678
				-0.0224	46.9529		-0.0224	30.8915		-0.0224	41.7716
				-0.0216	47.0836		-0.0216	30.9844		-0.0216	41.8754
				-0.0208	47.2145		-0.0208	31.0776		-0.0208	41.9793
				-0.02	47.3454		-0.02	31.1713		-0.02	42.0833
				-0.0192	47.4765		-0.0192	31.2653		-0.0192	42.1873
				-0.0184	47.6076		-0.0184	31.3597		-0.0184	42.2914
				-0.0176	47.7389		-0.0176	31.4544		-0.0176	42.3956
				-0.0168	47.8703		-0.0168	31.5495		-0.0168	42.4998
				-0.016	48.0018		-0.016	31.645		-0.016	42.6041
				-0.0152	48.1334		-0.0152	31.7409		-0.0152	42.7085
				-0.0144	48.265		-0.0144	31.8371		-0.0144	42.8129
				-0.0136	48.3968		-0.0136	31.9337		-0.0136	42.9175
				-0.0128	48.5287		-0.0128	32.0307		-0.0128	43.022
				-0.012	48.6606		-0.012	32.128		-0.012	43.1267
				-0.0112	48.7926		-0.0112	32.2257		-0.0112	43.2314
				-0.0104	48.9247		-0.0104	32.3238		-0.0104	43.3361
				-0.0096	49.0569		-0.0096	32.4222		-0.0096	43.4409
				-0.0088	49.1892		-0.0088	32.521		-0.0088	43.5458
				-0.008	49.3215		-0.008	32.6202		-0.008	43.6507
				-0.0072	49.4539		-0.0072	32.7197		-0.0072	43.7557
				-0.0064	49.5864		-0.0064	32.8196		-0.0064	43.8608
				-0.0056	49.7189		-0.0056	32.9198		-0.0056	43.9659
				-0.0048	49.8515		-0.0048	33.0204		-0.0048	44.0711
				-0.004	49.9841		-0.004	33.1214		-0.004	44.1763
				-0.0032	50.1168		-0.0032	33.2227		-0.0032	44.2815
				-0.0024	50.2496		-0.0024	33.3244		-0.0024	44.3869
				-0.0016	50.3824		-0.0016	33.4265		-0.0016	44.4922
				-0.0008	50.5153		-0.0008	33.5289		-0.0008	44.5976
				0	50.6482		0	33.6316		0	44.7031
				0.0008	50.7811		0.0008	33.7347		0.0008	44.8086
				0.0016	50.9141		0.0016	33.8382		0.0016	44.9142
				0.0024	51.0471		0.0024	33.942		0.0024	45.0198
				0.0032	51.1801		0.0032	34.0462		0.0032	45.1255
				0.004	51.3132		0.004	34.1507		0.004	45.2312
				0.0048	51.4463		0.0048	34.2556		0.0048	45.3369
				0.0056	51.5794		0.0056	34.3608		0.0056	45.4427
				0.0064	51.7126		0.0064	34.4664		0.0064	45.5485
				0.0072	51.8457		0.0072	34.5723		0.0072	45.6544
				0.008	51.9789		0.008	34.6786		0.008	45.7603
				0.0088	52.1121		0.0088	34.7852		0.0088	45.8663
				0.0096	52.2453		0.0096	34.8921		0.0096	45.9723
				0.0104	52.3785		0.0104	34.9994		0.0104	46.0783
				0.0112	52.5117		0.0112	35.1071		0.0112	46.1844
				0.012	52.6449		0.012	35.2151		0.012	46.2905
				0.0128	52.7782		0.0128	35.3234		0.0128	46.3966
				0.0136	52.9114		0.0136	35.432		0.0136	46.5028
				0.0144	53.0445		0.0144	35.541		0.0144	46.609
				0.0152	53.1777		0.0152	35.6503		0.0152	46.7152
				0.016	53.3109		0.016	35.76		0.016	46.8214
				0.0168	53.4441		0.0168	35.87		0.0168	46.9277
				0.0176	53.5772		0.0176	35.9803		0.0176	47.034
				0.0184	53.7103		0.0184	36.091		0.0184	47.1404
				0.0192	53.8434		0.0192	36.2019		0.0192	47.2468
				0.02	53.9764		0.02	36.3132		0.02	47.3532
				0.0208	54.1095		0.0208	36.4248		0.0208	47.4596
				0.0216	54.2425		0.0216	36.5368		0.0216	47.566
				0.0224	54.3754		0.0224	36.6491		0.0224	47.6725
				0.0232	54.5083		0.0232	36.7616		0.0232	47.779
				0.024	54.6412		0.024	36.8745		0.024	47.8855
				0.0248	54.774		0.0248	36.9878		0.0248	47.992
				0.0256	54.9068		0.0256	37.1013		0.0256	48.0986
				0.0264	55.0395		0.0264	37.2151		0.0264	48.2051
				0.0272	55.1722		0.0272	37.3293		0.0272	48.3117
				0.028	55.3048		0.028	37.4438		0.028	48.4183
				0.0288	55.4374		0.0288	37.5585		0.0288	48.5249
				0.0296	55.5699		0.0296	37.6736		0.0296	48.6316
				0.0304	55.7023		0.0304	37.789		0.0304	48.7382
				0.0312	55.8347		0.0312	37.9047		0.0312	48.8449
				0.032	55.967		0.032	38.0206		0.032	48.9515
				0.0328	56.0992		0.0328	38.1369		0.0328	49.0582
				0.0336	56.2313		0.0336	38.2535		0.0336	49.1649
				0.0344	56.3634		0.0344	38.3703		0.0344	49.2716
				0.0352	56.4954		0.0352	38.4875		0.0352	49.3783
				0.036	56.6272		0.036	38.6049		0.036	49.485
				0.0368	56.759		0.0368	38.7227		0.0368	49.5917
				0.0376	56.8908		0.0376	38.8407		0.0376	49.6984
				0.0384	57.0224		0.0384	38.959		0.0384	49.8051
				0.0392	57.1539		0.0392	39.0775		0.0392	49.9119
				0.04	57.2853		0.04	39.1964		0.04	50.0186
				0.0408	57.4166		0.0408	39.3155		0.0408	50.1253
				0.0416	57.5479		0.0416	39.4349		0.0416	50.232
				0.0424	57.679		0.0424	39.5546		0.0424	50.3388
				0.0432	57.81		0.0432	39.6746		0.0432	50.4455
				0.044	57.9409		0.044	39.7948		0.044	50.5522
				0.0448	58.0716		0.0448	39.9152		0.0448	50.6589
				0.0456	58.2023		0.0456	40.036		0.0456	50.7656
				0.0464	58.3328		0.0464	40.157		0.0464	50.8723
				0.0472	58.4632		0.0472	40.2782		0.0472	50.979
				0.048	58.5935		0.048	40.3997		0.048	51.0857
				0.0488	58.7237		0.0488	40.5215		0.0488	51.1924
				0.0496	58.8537		0.0496	40.6435		0.0496	51.299
				0.0504	58.9836		0.0504	40.7658		0.0504	51.4057
				0.0512	59.1133		0.0512	40.8883		0.0512	51.5123
				0.052	59.243		0.052	41.011		0.052	51.6189
				0.0528	59.3724		0.0528	41.134		0.0528	51.7255
				0.0536	59.5018		0.0536	41.2572		0.0536	51.8321
				0.0544	59.6309		0.0544	41.3807		0.0544	51.9387
				0.0552	59.76		0.0552	41.5044		0.0552	52.0453
				0.056	59.8889		0.056	41.6283		0.056	52.1518
				0.0568	60.0176		0.0568	41.7524		0.0568	52.2584
				0.0576	60.1461		0.0576	41.8768		0.0576	52.3649
				0.0584	60.2746		0.0584	42.0014		0.0584	52.4714
				0.0592	60.4028		0.0592	42.1262		0.0592	52.5778
				0.06	60.5309		0.06	42.2512		0.06	52.6843
				0.0608	60.6588		0.0608	42.3764		0.0608	52.7907
				0.0616	60.7865		0.0616	42.5019		0.0616	52.8971
				0.0624	60.9141		0.0624	42.6275		0.0624	53.0034
				0.0632	61.0415		0.0632	42.7534		0.0632	53.1098
				0.064	61.1687		0.064	42.8794		0.064	53.2161
				0.0648	61.2958		0.0648	43.0057		0.0648	53.3224
				0.0656	61.4227		0.0656	43.1321		0.0656	53.4286
				0.0664	61.5493		0.0664	43.2588		0.0664	53.5348
				0.0672	61.6758		0.0672	43.3856		0.0672	53.641
				0.068	61.8021		0.068	43.5126		0.068	53.7472
				0.0688	61.9282		0.0688	43.6398		0.0688	53.8533
				0.0696	62.0542		0.0696	43.7672		0.0696	53.9594
				0.0704	62.1799		0.0704	43.8947		0.0704	54.0655
				0.0712	62.3054		0.0712	44.0224		0.0712	54.1715
				0.072	62.4307		0.072	44.1503		0.072	54.2775
				0.0728	62.5559		0.0728	44.2784		0.0728	54.3834
				0.0736	62.6808		0.0736	44.4066		0.0736	54.4893
				0.0744	62.8055		0.0744	44.535		0.0744	54.5952
				0.0752	62.93		0.0752	44.6636		0.0752	54.701
				0.076	63.0543		0.076	44.7923		0.076	54.8068
				0.0768	63.1784		0.0768	44.9211		0.0768	54.9125
				0.0776	63.3022		0.0776	45.0501		0.0776	55.0182
				0.0784	63.4259		0.0784	45.1793		0.0784	55.1239
				0.0792	63.5493		0.0792	45.3086		0.0792	55.2295
				0.08	63.6725		0.08	45.438		0.08	55.335
				0.0808	63.7955		0.0808	45.5676		0.0808	55.4405
				0.0816	63.9183		0.0816	45.6973		0.0816	55.546
				0.0824	64.0408		0.0824	45.8271		0.0824	55.6514
				0.0832	64.1631		0.0832	45.957		0.0832	55.7568
				0.084	64.2852		0.084	46.0871		0.084	55.8621
				0.0848	64.407		0.0848	46.2173		0.0848	55.9673
				0.0856	64.5286		0.0856	46.3476		0.0856	56.0725
				0.0864	64.65		0.0864	46.478		0.0864	56.1777
				0.0872	64.7711		0.0872	46.6086		0.0872	56.2828
				0.088	64.892		0.088	46.7392		0.088	56.3878
				0.0888	65.0126		0.0888	46.8699		0.0888	56.4928
				0.0896	65.133		0.0896	47.0008		0.0896	56.5977
				0.0904	65.2531		0.0904	47.1317		0.0904	56.7026
				0.0912	65.373		0.0912	47.2627		0.0912	56.8074
				0.092	65.4927		0.092	47.3938		0.092	56.9122
				0.0928	65.6121		0.0928	47.525		0.0928	57.0168
				0.0936	65.7312		0.0936	47.6563		0.0936	57.1215
				0.0944	65.8501		0.0944	47.7877		0.0944	57.226
				0.0952	65.9687		0.0952	47.9191		0.0952	57.3305
				0.096	66.0871		0.096	48.0506		0.096	57.4349
				0.0968	66.2052		0.0968	48.1822		0.0968	57.5393
				0.0976	66.323		0.0976	48.3138		0.0976	57.6436
				0.0984	66.4406		0.0984	48.4455		0.0984	57.7478
				0.0992	66.5579		0.0992	48.5773		0.0992	57.852
				0.1	66.6749		0.1	48.7091		0.1	57.9561
				0.1008	66.7917		0.1008	48.8409		0.1008	58.0601
				0.1016	66.9082		0.1016	48.9728		0.1016	58.1641
				0.1024	67.0244		0.1024	49.1048		0.1024	58.2679
				0.1032	67.1404		0.1032	49.2368		0.1032	58.3717
				0.104	67.2561		0.104	49.3688		0.104	58.4755
				0.1048	67.3714		0.1048	49.5009		0.1048	58.5791
				0.1056	67.4866		0.1056	49.6329		0.1056	58.6827
				0.1064	67.6014		0.1064	49.765		0.1064	58.7862
				0.1072	67.716		0.1072	49.8972		0.1072	58.8896
				0.108	67.8302		0.108	50.0293		0.108	58.993
				0.1088	67.9442		0.1088	50.1615		0.1088	59.0963
				0.1096	68.0579		0.1096	50.2937		0.1096	59.1995
				0.1104	68.1713		0.1104	50.4259		0.1104	59.3026
				0.1112	68.2845		0.1112	50.558		0.1112	59.4056
				0.112	68.3973		0.112	50.6902		0.112	59.5085
				0.1128	68.5098		0.1128	50.8224		0.1128	59.6114
				0.1136	68.6221		0.1136	50.9546		0.1136	59.7142
				0.1144	68.734		0.1144	51.0868		0.1144	59.8169
				0.1152	68.8457		0.1152	51.2189		0.1152	59.9195
				0.116	68.9571		0.116	51.3511		0.116	60.022
				0.1168	69.0681		0.1168	51.4832		0.1168	60.1244
				0.1176	69.1789		0.1176	51.6153		0.1176	60.2268
				0.1184	69.2894		0.1184	51.7473		0.1184	60.329
				0.1192	69.3995		0.1192	51.8794		0.1192	60.4312
				0.12	69.5094		0.12	52.0114		0.12	60.5333
				0.1208	69.6189		0.1208	52.1433		0.1208	60.6353
				0.1216	69.7282		0.1216	52.2753		0.1216	60.7372
				0.1224	69.8371		0.1224	52.4071		0.1224	60.839
				0.1232	69.9458		0.1232	52.5389		0.1232	60.9407
				0.124	70.0541		0.124	52.6707		0.124	61.0423
				0.1248	70.1621		0.1248	52.8024		0.1248	61.1438
				0.1256	70.2698		0.1256	52.9341		0.1256	61.2452
				0.1264	70.3772		0.1264	53.0657		0.1264	61.3465
				0.1272	70.4843		0.1272	53.1972		0.1272	61.4478
				0.128	70.5911		0.128	53.3287		0.128	61.5489
				0.1288	70.6975		0.1288	53.46		0.1288	61.6499
				0.1296	70.8037		0.1296	53.5913		0.1296	61.7508
				0.1304	70.9095		0.1304	53.7226		0.1304	61.8517
				0.1312	71.015		0.1312	53.8537		0.1312	61.9524
				0.132	71.1202		0.132	53.9848		0.132	62.053
				0.1328	71.2251		0.1328	54.1157		0.1328	62.1535
				0.1336	71.3297		0.1336	54.2466		0.1336	62.2539
				0.1344	71.4339		0.1344	54.3774		0.1344	62.3543
				0.1352	71.5378		0.1352	54.508		0.1352	62.4545
				0.136	71.6414		0.136	54.6386		0.136	62.5546
				0.1368	71.7447		0.1368	54.7691		0.1368	62.6545
				0.1376	71.8476		0.1376	54.8994		0.1376	62.7544
				0.1384	71.9502		0.1384	55.0296		0.1384	62.8542
				0.1392	72.0525		0.1392	55.1597		0.1392	62.9539
				0.14	72.1545		0.14	55.2897		0.14	63.0534
				0.1408	72.2562		0.1408	55.4196		0.1408	63.1529
				0.1416	72.3575		0.1416	55.5493		0.1416	63.2522
				0.1424	72.4585		0.1424	55.6789		0.1424	63.3514
				0.1432	72.5591		0.1432	55.8084		0.1432	63.4505
				0.144	72.6595		0.144	55.9378		0.144	63.5495
				0.1448	72.7595		0.1448	56.0669		0.1448	63.6484
				0.1456	72.8592		0.1456	56.196		0.1456	63.7472
				0.1464	72.9585		0.1464	56.3249		0.1464	63.8458
				0.1472	73.0575		0.1472	56.4536		0.1472	63.9444
				0.148	73.1562		0.148	56.5822		0.148	64.0428
				0.1488	73.2546		0.1488	56.7107		0.1488	64.1411
				0.1496	73.3526		0.1496	56.839		0.1496	64.2393
				0.1504	73.4503		0.1504	56.9671		0.1504	64.3373
				0.1512	73.5476		0.1512	57.095		0.1512	64.4353
				0.152	73.6447		0.152	57.2228		0.152	64.5331
				0.1528	73.7414		0.1528	57.3504		0.1528	64.6308
				0.1536	73.8377		0.1536	57.4778		0.1536	64.7284
				0.1544	73.9337		0.1544	57.6051		0.1544	64.8258
				0.1552	74.0294		0.1552	57.7322		0.1552	64.9232
				0.156	74.1248		0.156	57.8591		0.156	65.0204
				0.1568	74.2198		0.1568	57.9858		0.1568	65.1175
				0.1576	74.3145		0.1576	58.1123		0.1576	65.2144
				0.1584	74.4088		0.1584	58.2386		0.1584	65.3112
				0.1592	74.5028		0.1592	58.3647		0.1592	65.408
				0.16	74.5965		0.16	58.4906		0.16	65.5045
				0.1608	74.6898		0.1608	58.6163		0.1608	65.601
				0.1616	74.7828		0.1616	58.7418		0.1616	65.6973
				0.1624	74.8755		0.1624	58.8671		0.1624	65.7935
				0.1632	74.9678		0.1632	58.9922		0.1632	65.8896
				0.164	75.0598		0.164	59.1171		0.164	65.9855
				0.1648	75.1515		0.1648	59.2417		0.1648	66.0813
				0.1656	75.2428		0.1656	59.3662		0.1656	66.177
				0.1664	75.3338		0.1664	59.4904		0.1664	66.2725
				0.1672	75.4244		0.1672	59.6144		0.1672	66.368
				0.168	75.5147		0.168	59.7381		0.168	66.4632
				0.1688	75.6047		0.1688	59.8617		0.1688	66.5584
				0.1696	75.6943		0.1696	59.985		0.1696	66.6534
				0.1704	75.7836		0.1704	60.108		0.1704	66.7483
				0.1712	75.8725		0.1712	60.2308		0.1712	66.843
				0.172	75.9611		0.172	60.3534		0.172	66.9376
				0.1728	76.0494		0.1728	60.4758		0.1728	67.0321
				0.1736	76.1373		0.1736	60.5978		0.1736	67.1264
				0.1744	76.2249		0.1744	60.7197		0.1744	67.2206
				0.1752	76.3122		0.1752	60.8413		0.1752	67.3147
				0.176	76.3991		0.176	60.9626		0.176	67.4086
				0.1768	76.4857		0.1768	61.0837		0.1768	67.5023
				0.1776	76.5719		0.1776	61.2045		0.1776	67.596
				0.1784	76.6578		0.1784	61.3251		0.1784	67.6895
				0.1792	76.7434		0.1792	61.4454		0.1792	67.7828
				0.18	76.8286		0.18	61.5654		0.18	67.876
				0.1808	76.9135		0.1808	61.6852		0.1808	67.9691
				0.1816	76.9981		0.1816	61.8046		0.1816	68.062
				0.1824	77.0823		0.1824	61.9239		0.1824	68.1548
				0.1832	77.1662		0.1832	62.0428		0.1832	68.2475
				0.184	77.2497		0.184	62.1615		0.184	68.34
				0.1848	77.3329		0.1848	62.2799		0.1848	68.4323
				0.1856	77.4158		0.1856	62.398		0.1856	68.5245
				0.1864	77.4983		0.1864	62.5158		0.1864	68.6166
				0.1872	77.5806		0.1872	62.6333		0.1872	68.7085
				0.188	77.6624		0.188	62.7506		0.188	68.8003
				0.1888	77.7439		0.1888	62.8675		0.1888	68.8919
				0.1896	77.8251		0.1896	62.9842		0.1896	68.9834
				0.1904	77.906		0.1904	63.1005		0.1904	69.0747
				0.1912	77.9865		0.1912	63.2166		0.1912	69.1659
				0.192	78.0667		0.192	63.3324		0.192	69.2569
				0.1928	78.1466		0.1928	63.4479		0.1928	69.3478
				0.1936	78.2261		0.1936	63.563		0.1936	69.4385
				0.1944	78.3053		0.1944	63.6779		0.1944	69.5291
				0.1952	78.3842		0.1952	63.7925		0.1952	69.6195
				0.196	78.4627		0.196	63.9067		0.196	69.7098
				0.1968	78.5409		0.1968	64.0207		0.1968	69.7999
				0.1976	78.6188		0.1976	64.1343		0.1976	69.8899
				0.1984	78.6963		0.1984	64.2476		0.1984	69.9797
				0.1992	78.7735		0.1992	64.3606		0.1992	70.0694
				0.2	78.8504		0.2	64.4733		0.2	70.1589
				0.2008	78.9269		0.2008	64.5857		0.2008	70.2483
				0.2016	79.0032		0.2016	64.6977		0.2016	70.3375
				0.2024	79.0791		0.2024	64.8094		0.2024	70.4265
				0.2032	79.1546		0.2032	64.9208		0.2032	70.5154
				0.204	79.2299		0.204	65.0319		0.204	70.6042
				0.2048	79.3048		0.2048	65.1427		0.2048	70.6928
				0.2056	79.3793		0.2056	65.2531		0.2056	70.7812
				0.2064	79.4536		0.2064	65.3632		0.2064	70.8695
				0.2072	79.5275		0.2072	65.4729		0.2072	70.9576
				0.208	79.6011		0.208	65.5824		0.208	71.0456
				0.2088	79.6744		0.2088	65.6915		0.2088	71.1334
				0.2096	79.7474		0.2096	65.8002		0.2096	71.221
				0.2104	79.82		0.2104	65.9087		0.2104	71.3085
				0.2112	79.8923		0.2112	66.0167		0.2112	71.3958
				0.212	79.9643		0.212	66.1245		0.212	71.483
				0.2128	80.036		0.2128	66.2319		0.2128	71.57
				0.2136	80.1073		0.2136	66.339		0.2136	71.6568
				0.2144	80.1783		0.2144	66.4457		0.2144	71.7435
				0.2152	80.249		0.2152	66.552		0.2152	71.83
				0.216	80.3194		0.216	66.6581		0.216	71.9164
				0.2168	80.3895		0.2168	66.7638		0.2168	72.0026
				0.2176	80.4592		0.2176	66.8691		0.2176	72.0886
				0.2184	80.5287		0.2184	66.9741		0.2184	72.1745
				0.2192	80.5978		0.2192	67.0787		0.2192	72.2602
				0.22	80.6666		0.22	67.183		0.22	72.3458
				0.2208	80.7351		0.2208	67.2869		0.2208	72.4312
				0.2216	80.8033		0.2216	67.3905		0.2216	72.5164
				0.2224	80.8711		0.2224	67.4938		0.2224	72.6015
				0.2232	80.9387		0.2232	67.5966		0.2232	72.6864
				0.224	81.0059		0.224	67.6991		0.224	72.7711
				0.2248	81.0728		0.2248	67.8013		0.2248	72.8557
				0.2256	81.1394		0.2256	67.9031		0.2256	72.9401
				0.2264	81.2057		0.2264	68.0045		0.2264	73.0243
				0.2272	81.2717		0.2272	68.1056		0.2272	73.1084
				0.228	81.3374		0.228	68.2063		0.228	73.1923
				0.2288	81.4028		0.2288	68.3067		0.2288	73.2761
				0.2296	81.4678		0.2296	68.4067		0.2296	73.3596
				0.2304	81.5326		0.2304	68.5063		0.2304	73.4431
				0.2312	81.597		0.2312	68.6056		0.2312	73.5263
				0.232	81.6612		0.232	68.7045		0.232	73.6094
				0.2328	81.725		0.2328	68.8031		0.2328	73.6923
				0.2336	81.7886		0.2336	68.9013		0.2336	73.775
				0.2344	81.8518		0.2344	68.9991		0.2344	73.8576
				0.2352	81.9147		0.2352	69.0965		0.2352	73.94
				0.236	81.9774		0.236	69.1936		0.236	74.0222
				0.2368	82.0397		0.2368	69.2903		0.2368	74.1043
				0.2376	82.1017		0.2376	69.3867		0.2376	74.1862
				0.2384	82.1635		0.2384	69.4826		0.2384	74.268
				0.2392	82.2249		0.2392	69.5782		0.2392	74.3495
				0.24	82.2861		0.24	69.6735		0.24	74.4309
				0.2408	82.3469		0.2408	69.7684		0.2408	74.5121
				0.2416	82.4075		0.2416	69.8629		0.2416	74.5932
				0.2424	82.4677		0.2424	69.957		0.2424	74.6741
				0.2432	82.5277		0.2432	70.0507		0.2432	74.7548
				0.244	82.5874		0.244	70.1441		0.244	74.8353
				0.2448	82.6467		0.2448	70.2371		0.2448	74.9157
				0.2456	82.7058		0.2456	70.3298		0.2456	74.9959
				0.2464	82.7646		0.2464	70.4221		0.2464	75.0759
				0.2472	82.8231		0.2472	70.514		0.2472	75.1558
				0.248	82.8813		0.248	70.6055		0.248	75.2355
				0.2488	82.9393		0.2488	70.6966		0.2488	75.315
				0.2496	82.9969		0.2496	70.7874		0.2496	75.3944
				0.2504	83.0543		0.2504	70.8778		0.2504	75.4735
				0.2512	83.1113		0.2512	70.9679		0.2512	75.5525
				0.252	83.1681		0.252	71.0575		0.252	75.6314
				0.2528	83.2246		0.2528	71.1468		0.2528	75.71
				0.2536	83.2809		0.2536	71.2357		0.2536	75.7885
				0.2544	83.3368		0.2544	71.3243		0.2544	75.8668
				0.2552	83.3925		0.2552	71.4125		0.2552	75.945
				0.256	83.4478		0.256	71.5003		0.256	76.0229
				0.2568	83.5029		0.2568	71.5877		0.2568	76.1007
				0.2576	83.5578		0.2576	71.6747		0.2576	76.1783
				0.2584	83.6123		0.2584	71.7614		0.2584	76.2558
				0.2592	83.6666		0.2592	71.8477		0.2592	76.3331
				0.26	83.7206		0.26	71.9336		0.26	76.4102
				0.2608	83.7743		0.2608	72.0192		0.2608	76.4871
				0.2616	83.8278		0.2616	72.1044		0.2616	76.5638
				0.2624	83.8809		0.2624	72.1892		0.2624	76.6404
				0.2632	83.9338		0.2632	72.2736		0.2632	76.7168
				0.264	83.9865		0.264	72.3577		0.264	76.7931
				0.2648	84.0389		0.2648	72.4414		0.2648	76.8691
				0.2656	84.0909		0.2656	72.5247		0.2656	76.945
				0.2664	84.1428		0.2664	72.6077		0.2664	77.0207
				0.2672	84.1943		0.2672	72.6902		0.2672	77.0962
				0.268	84.2456		0.268	72.7724		0.268	77.1716
				0.2688	84.2967		0.2688	72.8543		0.2688	77.2468
				0.2696	84.3474		0.2696	72.9358		0.2696	77.3218
				0.2704	84.398		0.2704	73.0168		0.2704	77.3966
				0.2712	84.4482		0.2712	73.0976		0.2712	77.4713
				0.272	84.4982		0.272	73.1779		0.272	77.5458
				0.2728	84.5479		0.2728	73.2579		0.2728	77.6201
				0.2736	84.5974		0.2736	73.3375		0.2736	77.6942
				0.2744	84.6466		0.2744	73.4168		0.2744	77.7682
				0.2752	84.6955		0.2752	73.4957		0.2752	77.842
				0.276	84.7442		0.276	73.5742		0.276	77.9156
				0.2768	84.7926		0.2768	73.6523		0.2768	77.989
				0.2776	84.8408		0.2776	73.7301		0.2776	78.0623
				0.2784	84.8888		0.2784	73.8075		0.2784	78.1353
				0.2792	84.9364		0.2792	73.8846		0.2792	78.2083
				0.28	84.9839		0.28	73.9613		0.28	78.281
				0.2808	85.031		0.2808	74.0376		0.2808	78.3535
				0.2816	85.078		0.2816	74.1136		0.2816	78.4259
				0.2824	85.1246		0.2824	74.1892		0.2824	78.4981
				0.2832	85.1711		0.2832	74.2644		0.2832	78.5702
				0.284	85.2173		0.284	74.3393		0.284	78.642
				0.2848	85.2632		0.2848	74.4138		0.2848	78.7137
				0.2856	85.3089		0.2856	74.4879		0.2856	78.7852
				0.2864	85.3543		0.2864	74.5617		0.2864	78.8565
				0.2872	85.3995		0.2872	74.6351		0.2872	78.9277
				0.288	85.4445		0.288	74.7082		0.288	78.9987
				0.2888	85.4892		0.2888	74.7809		0.2888	79.0695
				0.2896	85.5337		0.2896	74.8533		0.2896	79.1401
				0.2904	85.578		0.2904	74.9253		0.2904	79.2105
				0.2912	85.622		0.2912	74.9969		0.2912	79.2808
				0.292	85.6657		0.292	75.0682		0.292	79.3509
				0.2928	85.7093		0.2928	75.1391		0.2928	79.4208
				0.2936	85.7526		0.2936	75.2097		0.2936	79.4906
				0.2944	85.7956		0.2944	75.2799		0.2944	79.5602
				0.2952	85.8385		0.2952	75.3498		0.2952	79.6295
				0.296	85.8811		0.296	75.4193		0.296	79.6988
				0.2968	85.9234		0.2968	75.4885		0.2968	79.7678
				0.2976	85.9656		0.2976	75.5573		0.2976	79.8367
				0.2984	86.0075		0.2984	75.6258		0.2984	79.9054
				0.2992	86.0491		0.2992	75.6939		0.2992	79.9739
				0.3	86.0906		0.3	75.7617		0.3	80.0423
				0.3008	86.1318		0.3008	75.8291		0.3008	80.1104
				0.3016	86.1728		0.3016	75.8962		0.3016	80.1784
				0.3024	86.2136		0.3024	75.9629		0.3024	80.2462
				0.3032	86.2542		0.3032	76.0293		0.3032	80.3139
				0.304	86.2945		0.304	76.0953		0.304	80.3814
				0.3048	86.3346		0.3048	76.161		0.3048	80.4486
				0.3056	86.3745		0.3056	76.2264		0.3056	80.5158
				0.3064	86.4141		0.3064	76.2914		0.3064	80.5827
				0.3072	86.4536		0.3072	76.3561		0.3072	80.6495
				0.308	86.4928		0.308	76.4205		0.308	80.7161
				0.3088	86.5318		0.3088	76.4845		0.3088	80.7825
				0.3096	86.5706		0.3096	76.5481		0.3096	80.8488
				0.3104	86.6092		0.3104	76.6115		0.3104	80.9148
				0.3112	86.6476		0.3112	76.6745		0.3112	80.9807
				0.312	86.6858		0.312	76.7371		0.312	81.0465
				0.3128	86.7237		0.3128	76.7995		0.3128	81.112
				0.3136	86.7614		0.3136	76.8615		0.3136	81.1774
				0.3144	86.799		0.3144	76.9231		0.3144	81.2426
				0.3152	86.8363		0.3152	76.9845		0.3152	81.3076
				0.316	86.8734		0.316	77.0455		0.316	81.3725
				0.3168	86.9103		0.3168	77.1062		0.3168	81.4372
				0.3176	86.947		0.3176	77.1665		0.3176	81.5017
				0.3184	86.9835		0.3184	77.2266		0.3184	81.566
				0.3192	87.0197		0.3192	77.2863		0.3192	81.6302
				0.32	87.0558		0.32	77.3456		0.32	81.6941
				0.3208	87.0917		0.3208	77.4047		0.3208	81.758
				0.3216	87.1274		0.3216	77.4634		0.3216	81.8216
				0.3224	87.1628		0.3224	77.5218		0.3224	81.8851
				0.3232	87.1981		0.3232	77.5799		0.3232	81.9484
				0.324	87.2332		0.324	77.6377		0.324	82.0115
				0.3248	87.2681		0.3248	77.6952		0.3248	82.0745
				0.3256	87.3027		0.3256	77.7523		0.3256	82.1372
				0.3264	87.3372		0.3264	77.8091		0.3264	82.1998
				0.3272	87.3715		0.3272	77.8657		0.3272	82.2623
				0.328	87.4056		0.328	77.9219		0.328	82.3245
				0.3288	87.4395		0.3288	77.9777		0.3288	82.3866
				0.3296	87.4732		0.3296	78.0333		0.3296	82.4486
				0.3304	87.5067		0.3304	78.0886		0.3304	82.5103
				0.3312	87.54		0.3312	78.1435		0.3312	82.5719
				0.332	87.5732		0.332	78.1982		0.332	82.6333
				0.3328	87.6061		0.3328	78.2525		0.3328	82.6945
				0.3336	87.6389		0.3336	78.3066		0.3336	82.7556
				0.3344	87.6715		0.3344	78.3603		0.3344	82.8165
				0.3352	87.7038		0.3352	78.4137		0.3352	82.8772
				0.336	87.736		0.336	78.4669		0.336	82.9378
				0.3368	87.7681		0.3368	78.5197		0.3368	82.9982
				0.3376	87.7999		0.3376	78.5722		0.3376	83.0584
				0.3384	87.8315		0.3384	78.6244		0.3384	83.1184
				0.3392	87.863		0.3392	78.6764		0.3392	83.1783
				0.34	87.8943		0.34	78.728		0.34	83.238
				0.3408	87.9254		0.3408	78.7793		0.3408	83.2975
				0.3416	87.9563		0.3416	78.8304		0.3416	83.3569
				0.3424	87.9871		0.3424	78.8811		0.3424	83.4161
				0.3432	88.0176		0.3432	78.9316		0.3432	83.4751
				0.344	88.048		0.344	78.9818		0.344	83.534
				0.3448	88.0782		0.3448	79.0317		0.3448	83.5927
				0.3456	88.1083		0.3456	79.0812		0.3456	83.6512
				0.3464	88.1382		0.3464	79.1306		0.3464	83.7096
				0.3472	88.1679		0.3472	79.1796		0.3472	83.7677
				0.348	88.1974		0.348	79.2283		0.348	83.8258
				0.3488	88.2267		0.3488	79.2768		0.3488	83.8836
				0.3496	88.2559		0.3496	79.3249		0.3496	83.9413
				0.3504	88.2849		0.3504	79.3728		0.3504	83.9988
				0.3512	88.3138		0.3512	79.4204		0.3512	84.0562
				0.352	88.3424		0.352	79.4677		0.352	84.1134
				0.3528	88.371		0.3528	79.5148		0.3528	84.1704
				0.3536	88.3993		0.3536	79.5616		0.3536	84.2272
				0.3544	88.4275		0.3544	79.6081		0.3544	84.2839
				0.3552	88.4555		0.3552	79.6543		0.3552	84.3404
				0.356	88.4833		0.356	79.7002		0.356	84.3968
				0.3568	88.511		0.3568	79.7459		0.3568	84.453
				0.3576	88.5386		0.3576	79.7913		0.3576	84.509
				0.3584	88.5659		0.3584	79.8365		0.3584	84.5649
				0.3592	88.5931		0.3592	79.8813		0.3592	84.6206
				0.36	88.6202		0.36	79.926		0.36	84.6761
				0.3608	88.647		0.3608	79.9703		0.3608	84.7315
				0.3616	88.6738		0.3616	80.0144		0.3616	84.7867
				0.3624	88.7003		0.3624	80.0582		0.3624	84.8417
				0.3632	88.7267		0.3632	80.1017		0.3632	84.8966
				0.364	88.753		0.364	80.145		0.364	84.9513
				0.3648	88.7791		0.3648	80.188		0.3648	85.0058
				0.3656	88.8051		0.3656	80.2308		0.3656	85.0602
				0.3664	88.8309		0.3664	80.2733		0.3664	85.1144
				0.3672	88.8565		0.3672	80.3156		0.3672	85.1685
				0.368	88.882		0.368	80.3576		0.368	85.2224
				0.3688	88.9073		0.3688	80.3993		0.3688	85.2761
				0.3696	88.9325		0.3696	80.4408		0.3696	85.3297
				0.3704	88.9576		0.3704	80.482		0.3704	85.3831
				0.3712	88.9825		0.3712	80.523		0.3712	85.4364
				0.372	89.0072		0.372	80.5638		0.372	85.4895
				0.3728	89.0318		0.3728	80.6043		0.3728	85.5424
				0.3736	89.0562		0.3736	80.6445		0.3736	85.5952
				0.3744	89.0806		0.3744	80.6845		0.3744	85.6478
				0.3752	89.1047		0.3752	80.7243		0.3752	85.7002
				0.376	89.1287		0.376	80.7638		0.376	85.7525
				0.3768	89.1526		0.3768	80.8031		0.3768	85.8046
				0.3776	89.1763		0.3776	80.8421		0.3776	85.8566
				0.3784	89.1999		0.3784	80.8809		0.3784	85.9084
				0.3792	89.2234		0.3792	80.9194		0.3792	85.9601
				0.38	89.2467		0.38	80.9577		0.38	86.0116
				0.3808	89.2699		0.3808	80.9958		0.3808	86.0629
				0.3816	89.2929		0.3816	81.0337		0.3816	86.1141
				0.3824	89.3158		0.3824	81.0713		0.3824	86.1651
				0.3832	89.3386		0.3832	81.1086		0.3832	86.216
				0.384	89.3612		0.384	81.1458		0.384	86.2667
				0.3848	89.3837		0.3848	81.1827		0.3848	86.3172
				0.3856	89.406		0.3856	81.2194		0.3856	86.3676
				0.3864	89.4282		0.3864	81.2558		0.3864	86.4179
				0.3872	89.4503		0.3872	81.2921		0.3872	86.4679
				0.388	89.4723		0.388	81.3281		0.388	86.5179
				0.3888	89.4941		0.3888	81.3638		0.3888	86.5676
				0.3896	89.5158		0.3896	81.3994		0.3896	86.6173
				0.3904	89.5373		0.3904	81.4347		0.3904	86.6667
				0.3912	89.5588		0.3912	81.4698		0.3912	86.716
				0.392	89.5801		0.392	81.5047		0.392	86.7652
				0.3928	89.6012		0.3928	81.5394		0.3928	86.8142
				0.3936	89.6223		0.3936	81.5739		0.3936	86.863
				0.3944	89.6432		0.3944	81.6081		0.3944	86.9117
				0.3952	89.664		0.3952	81.6421		0.3952	86.9602
				0.396	89.6846		0.396	81.6759		0.396	87.0086
				0.3968	89.7052		0.3968	81.7095		0.3968	87.0568
				0.3976	89.7256		0.3976	81.7429		0.3976	87.1049
				0.3984	89.7459		0.3984	81.7761		0.3984	87.1528
				0.3992	89.7661		0.3992	81.809		0.3992	87.2006
				0.4	89.7861		0.4	81.8418		0.4	87.2482

## Sheet: Figure 2c
Figure 2	Psychometric data
2c	vS1 photoexcitation (duration rats)
			Stimulus 1 photoexcitation (green)					Stimulus 2 photoexcitation (blue)
		DT	Choice T2>T1 (%)	Standard error of mean (SEM), error bars	DT -fitted curve	Choice T2>T1 (%)-fitted curve		Choice T2>T1 (%)	Standard error of mean (SEM), error bars	DT -fitted curve	Choice T2>T1 (%)-fitted curve
		-0.3485	15.492	1.3174	-0.4	14.2331		14.7432	1.2183	-0.4	14.1928
		-0.24	17.4849	1.6633	-0.3992	14.2443		22.1029	3.4446	-0.3992	14.2101
		-0.117	28.5082	1.6465	-0.3984	14.2555		32.1433	3.5724	-0.3984	14.2275
		0	40.3538	1.3129	-0.3976	14.2668		50.6046	4.7405	-0.3976	14.245
		0.117	62.5279	3.2753	-0.3968	14.2781		69.1442	3.6569	-0.3968	14.2626
		0.24	77.8276	3.9782	-0.396	14.2896		82.85	4.135	-0.396	14.2803
		0.3496	88.3862	1.6102	-0.3952	14.3011		87.9211	2.4244	-0.3952	14.2981
					-0.3944	14.3127				-0.3944	14.316
					-0.3936	14.3243				-0.3936	14.334
					-0.3928	14.336				-0.3928	14.3521
					-0.392	14.3478				-0.392	14.3704
					-0.3912	14.3597				-0.3912	14.3887
					-0.3904	14.3716				-0.3904	14.4072
					-0.3896	14.3836				-0.3896	14.4258
					-0.3888	14.3957				-0.3888	14.4445
					-0.388	14.4079				-0.388	14.4633
					-0.3872	14.4201				-0.3872	14.4822
					-0.3864	14.4324				-0.3864	14.5013
					-0.3856	14.4448				-0.3856	14.5205
					-0.3848	14.4573				-0.3848	14.5397
					-0.384	14.4698				-0.384	14.5591
					-0.3832	14.4825				-0.3832	14.5786
					-0.3824	14.4952				-0.3824	14.5983
					-0.3816	14.5079				-0.3816	14.618
					-0.3808	14.5208				-0.3808	14.6379
					-0.38	14.5337				-0.38	14.6579
					-0.3792	14.5467				-0.3792	14.678
					-0.3784	14.5598				-0.3784	14.6983
					-0.3776	14.573				-0.3776	14.7186
					-0.3768	14.5862				-0.3768	14.7391
					-0.376	14.5996				-0.376	14.7597
					-0.3752	14.613				-0.3752	14.7805
					-0.3744	14.6265				-0.3744	14.8013
					-0.3736	14.6401				-0.3736	14.8223
					-0.3728	14.6537				-0.3728	14.8435
					-0.372	14.6675				-0.372	14.8647
					-0.3712	14.6813				-0.3712	14.8861
					-0.3704	14.6953				-0.3704	14.9076
					-0.3696	14.7093				-0.3696	14.9292
					-0.3688	14.7233				-0.3688	14.951
					-0.368	14.7375				-0.368	14.9729
					-0.3672	14.7518				-0.3672	14.9949
					-0.3664	14.7661				-0.3664	15.0171
					-0.3656	14.7806				-0.3656	15.0394
					-0.3648	14.7951				-0.3648	15.0618
					-0.364	14.8097				-0.364	15.0844
					-0.3632	14.8244				-0.3632	15.1071
					-0.3624	14.8392				-0.3624	15.1299
					-0.3616	14.8541				-0.3616	15.1529
					-0.3608	14.8691				-0.3608	15.176
					-0.36	14.8841				-0.36	15.1993
					-0.3592	14.8993				-0.3592	15.2227
					-0.3584	14.9146				-0.3584	15.2462
					-0.3576	14.9299				-0.3576	15.2699
					-0.3568	14.9453				-0.3568	15.2937
					-0.356	14.9609				-0.356	15.3177
					-0.3552	14.9765				-0.3552	15.3418
					-0.3544	14.9922				-0.3544	15.366
					-0.3536	15.008				-0.3536	15.3904
					-0.3528	15.0239				-0.3528	15.415
					-0.352	15.04				-0.352	15.4396
					-0.3512	15.0561				-0.3512	15.4645
					-0.3504	15.0723				-0.3504	15.4895
					-0.3496	15.0886				-0.3496	15.5146
					-0.3488	15.105				-0.3488	15.5399
					-0.348	15.1215				-0.348	15.5653
					-0.3472	15.1381				-0.3472	15.5909
					-0.3464	15.1548				-0.3464	15.6166
					-0.3456	15.1716				-0.3456	15.6425
					-0.3448	15.1885				-0.3448	15.6686
					-0.344	15.2055				-0.344	15.6948
					-0.3432	15.2226				-0.3432	15.7211
					-0.3424	15.2398				-0.3424	15.7476
					-0.3416	15.2571				-0.3416	15.7743
					-0.3408	15.2746				-0.3408	15.8011
					-0.34	15.2921				-0.34	15.8281
					-0.3392	15.3097				-0.3392	15.8552
					-0.3384	15.3275				-0.3384	15.8825
					-0.3376	15.3453				-0.3376	15.91
					-0.3368	15.3633				-0.3368	15.9376
					-0.336	15.3813				-0.336	15.9654
					-0.3352	15.3995				-0.3352	15.9933
					-0.3344	15.4178				-0.3344	16.0215
					-0.3336	15.4362				-0.3336	16.0497
					-0.3328	15.4547				-0.3328	16.0782
					-0.332	15.4733				-0.332	16.1068
					-0.3312	15.492				-0.3312	16.1356
					-0.3304	15.5109				-0.3304	16.1645
					-0.3296	15.5298				-0.3296	16.1936
					-0.3288	15.5489				-0.3288	16.2229
					-0.328	15.5681				-0.328	16.2524
					-0.3272	15.5873				-0.3272	16.282
					-0.3264	15.6068				-0.3264	16.3118
					-0.3256	15.6263				-0.3256	16.3418
					-0.3248	15.6459				-0.3248	16.372
					-0.324	15.6657				-0.324	16.4023
					-0.3232	15.6856				-0.3232	16.4328
					-0.3224	15.7056				-0.3224	16.4635
					-0.3216	15.7257				-0.3216	16.4943
					-0.3208	15.7459				-0.3208	16.5254
					-0.32	15.7663				-0.32	16.5566
					-0.3192	15.7867				-0.3192	16.588
					-0.3184	15.8073				-0.3184	16.6196
					-0.3176	15.8281				-0.3176	16.6513
					-0.3168	15.8489				-0.3168	16.6833
					-0.316	15.8699				-0.316	16.7154
					-0.3152	15.891				-0.3152	16.7477
					-0.3144	15.9122				-0.3144	16.7802
					-0.3136	15.9335				-0.3136	16.8129
					-0.3128	15.955				-0.3128	16.8458
					-0.312	15.9766				-0.312	16.8788
					-0.3112	15.9984				-0.3112	16.9121
					-0.3104	16.0202				-0.3104	16.9455
					-0.3096	16.0422				-0.3096	16.9792
					-0.3088	16.0643				-0.3088	17.013
					-0.308	16.0866				-0.308	17.047
					-0.3072	16.1089				-0.3072	17.0813
					-0.3064	16.1315				-0.3064	17.1157
					-0.3056	16.1541				-0.3056	17.1503
					-0.3048	16.1769				-0.3048	17.1851
					-0.304	16.1998				-0.304	17.2201
					-0.3032	16.2228				-0.3032	17.2553
					-0.3024	16.246				-0.3024	17.2907
					-0.3016	16.2694				-0.3016	17.3263
					-0.3008	16.2928				-0.3008	17.3621
					-0.3	16.3164				-0.3	17.3981
					-0.2992	16.3401				-0.2992	17.4343
					-0.2984	16.364				-0.2984	17.4707
					-0.2976	16.388				-0.2976	17.5073
					-0.2968	16.4122				-0.2968	17.5442
					-0.296	16.4365				-0.296	17.5812
					-0.2952	16.4609				-0.2952	17.6184
					-0.2944	16.4855				-0.2944	17.6559
					-0.2936	16.5102				-0.2936	17.6935
					-0.2928	16.5351				-0.2928	17.7314
					-0.292	16.5601				-0.292	17.7695
					-0.2912	16.5853				-0.2912	17.8078
					-0.2904	16.6106				-0.2904	17.8463
					-0.2896	16.636				-0.2896	17.885
					-0.2888	16.6617				-0.2888	17.924
					-0.288	16.6874				-0.288	17.9631
					-0.2872	16.7133				-0.2872	18.0025
					-0.2864	16.7394				-0.2864	18.0421
					-0.2856	16.7656				-0.2856	18.0819
					-0.2848	16.7919				-0.2848	18.1219
					-0.284	16.8184				-0.284	18.1622
					-0.2832	16.8451				-0.2832	18.2027
					-0.2824	16.8719				-0.2824	18.2434
					-0.2816	16.8989				-0.2816	18.2843
					-0.2808	16.926				-0.2808	18.3255
					-0.28	16.9533				-0.28	18.3668
					-0.2792	16.9808				-0.2792	18.4084
					-0.2784	17.0084				-0.2784	18.4503
					-0.2776	17.0361				-0.2776	18.4923
					-0.2768	17.0641				-0.2768	18.5346
					-0.276	17.0922				-0.276	18.5772
					-0.2752	17.1204				-0.2752	18.6199
					-0.2744	17.1488				-0.2744	18.6629
					-0.2736	17.1774				-0.2736	18.7061
					-0.2728	17.2061				-0.2728	18.7496
					-0.272	17.235				-0.272	18.7933
					-0.2712	17.2641				-0.2712	18.8372
					-0.2704	17.2933				-0.2704	18.8814
					-0.2696	17.3227				-0.2696	18.9258
					-0.2688	17.3523				-0.2688	18.9704
					-0.268	17.382				-0.268	19.0153
					-0.2672	17.4119				-0.2672	19.0604
					-0.2664	17.442				-0.2664	19.1058
					-0.2656	17.4723				-0.2656	19.1514
					-0.2648	17.5027				-0.2648	19.1973
					-0.264	17.5333				-0.264	19.2434
					-0.2632	17.5641				-0.2632	19.2898
					-0.2624	17.595				-0.2624	19.3364
					-0.2616	17.6261				-0.2616	19.3832
					-0.2608	17.6574				-0.2608	19.4303
					-0.26	17.6889				-0.26	19.4777
					-0.2592	17.7206				-0.2592	19.5253
					-0.2584	17.7524				-0.2584	19.5731
					-0.2576	17.7844				-0.2576	19.6212
					-0.2568	17.8166				-0.2568	19.6696
					-0.256	17.849				-0.256	19.7182
					-0.2552	17.8815				-0.2552	19.7671
					-0.2544	17.9143				-0.2544	19.8162
					-0.2536	17.9472				-0.2536	19.8656
					-0.2528	17.9803				-0.2528	19.9153
					-0.252	18.0136				-0.252	19.9652
					-0.2512	18.0471				-0.2512	20.0153
					-0.2504	18.0808				-0.2504	20.0658
					-0.2496	18.1146				-0.2496	20.1165
					-0.2488	18.1487				-0.2488	20.1674
					-0.248	18.1829				-0.248	20.2187
					-0.2472	18.2174				-0.2472	20.2702
					-0.2464	18.252				-0.2464	20.3219
					-0.2456	18.2868				-0.2456	20.3739
					-0.2448	18.3218				-0.2448	20.4262
					-0.244	18.357				-0.244	20.4788
					-0.2432	18.3924				-0.2432	20.5316
					-0.2424	18.428				-0.2424	20.5847
					-0.2416	18.4638				-0.2416	20.6381
					-0.2408	18.4998				-0.2408	20.6918
					-0.24	18.536				-0.24	20.7457
					-0.2392	18.5724				-0.2392	20.7999
					-0.2384	18.609				-0.2384	20.8544
					-0.2376	18.6458				-0.2376	20.9091
					-0.2368	18.6828				-0.2368	20.9642
					-0.236	18.72				-0.236	21.0195
					-0.2352	18.7575				-0.2352	21.0751
					-0.2344	18.7951				-0.2344	21.131
					-0.2336	18.8329				-0.2336	21.1871
					-0.2328	18.8709				-0.2328	21.2436
					-0.232	18.9092				-0.232	21.3003
					-0.2312	18.9476				-0.2312	21.3573
					-0.2304	18.9863				-0.2304	21.4146
					-0.2296	19.0252				-0.2296	21.4722
					-0.2288	19.0642				-0.2288	21.53
					-0.228	19.1035				-0.228	21.5882
					-0.2272	19.143				-0.2272	21.6466
					-0.2264	19.1828				-0.2264	21.7054
					-0.2256	19.2227				-0.2256	21.7644
					-0.2248	19.2629				-0.2248	21.8237
					-0.224	19.3033				-0.224	21.8833
					-0.2232	19.3439				-0.2232	21.9432
					-0.2224	19.3847				-0.2224	22.0034
					-0.2216	19.4257				-0.2216	22.0639
					-0.2208	19.467				-0.2208	22.1247
					-0.22	19.5084				-0.22	22.1858
					-0.2192	19.5501				-0.2192	22.2472
					-0.2184	19.5921				-0.2184	22.3088
					-0.2176	19.6342				-0.2176	22.3708
					-0.2168	19.6766				-0.2168	22.4331
					-0.216	19.7192				-0.216	22.4957
					-0.2152	19.762				-0.2152	22.5586
					-0.2144	19.8051				-0.2144	22.6217
					-0.2136	19.8484				-0.2136	22.6852
					-0.2128	19.8919				-0.2128	22.749
					-0.212	19.9357				-0.212	22.8131
					-0.2112	19.9797				-0.2112	22.8775
					-0.2104	20.0239				-0.2104	22.9422
					-0.2096	20.0684				-0.2096	23.0073
					-0.2088	20.113				-0.2088	23.0726
					-0.208	20.158				-0.208	23.1382
					-0.2072	20.2031				-0.2072	23.2042
					-0.2064	20.2485				-0.2064	23.2704
					-0.2056	20.2942				-0.2056	23.337
					-0.2048	20.3401				-0.2048	23.4039
					-0.204	20.3862				-0.204	23.471
					-0.2032	20.4326				-0.2032	23.5385
					-0.2024	20.4792				-0.2024	23.6064
					-0.2016	20.526				-0.2016	23.6745
					-0.2008	20.5731				-0.2008	23.7429
					-0.2	20.6205				-0.2	23.8117
					-0.1992	20.6681				-0.1992	23.8808
					-0.1984	20.7159				-0.1984	23.9502
					-0.1976	20.764				-0.1976	24.0199
					-0.1968	20.8123				-0.1968	24.0899
					-0.196	20.8609				-0.196	24.1603
					-0.1952	20.9098				-0.1952	24.231
					-0.1944	20.9589				-0.1944	24.302
					-0.1936	21.0082				-0.1936	24.3733
					-0.1928	21.0578				-0.1928	24.4449
					-0.192	21.1077				-0.192	24.5169
					-0.1912	21.1578				-0.1912	24.5892
					-0.1904	21.2081				-0.1904	24.6618
					-0.1896	21.2588				-0.1896	24.7347
					-0.1888	21.3097				-0.1888	24.808
					-0.188	21.3608				-0.188	24.8816
					-0.1872	21.4122				-0.1872	24.9555
					-0.1864	21.4639				-0.1864	25.0297
					-0.1856	21.5158				-0.1856	25.1043
					-0.1848	21.568				-0.1848	25.1792
					-0.184	21.6205				-0.184	25.2544
					-0.1832	21.6732				-0.1832	25.3299
					-0.1824	21.7262				-0.1824	25.4058
					-0.1816	21.7794				-0.1816	25.482
					-0.1808	21.833				-0.1808	25.5586
					-0.18	21.8868				-0.18	25.6354
					-0.1792	21.9408				-0.1792	25.7126
					-0.1784	21.9952				-0.1784	25.7902
					-0.1776	22.0498				-0.1776	25.868
					-0.1768	22.1047				-0.1768	25.9462
					-0.176	22.1598				-0.176	26.0248
					-0.1752	22.2152				-0.1752	26.1036
					-0.1744	22.2709				-0.1744	26.1828
					-0.1736	22.3269				-0.1736	26.2624
					-0.1728	22.3832				-0.1728	26.3422
					-0.172	22.4397				-0.172	26.4224
					-0.1712	22.4965				-0.1712	26.503
					-0.1704	22.5536				-0.1704	26.5839
					-0.1696	22.611				-0.1696	26.6651
					-0.1688	22.6686				-0.1688	26.7466
					-0.168	22.7266				-0.168	26.8285
					-0.1672	22.7848				-0.1672	26.9107
					-0.1664	22.8433				-0.1664	26.9933
					-0.1656	22.9021				-0.1656	27.0762
					-0.1648	22.9612				-0.1648	27.1594
					-0.164	23.0205				-0.164	27.243
					-0.1632	23.0802				-0.1632	27.3269
					-0.1624	23.1401				-0.1624	27.4112
					-0.1616	23.2003				-0.1616	27.4957
					-0.1608	23.2609				-0.1608	27.5807
					-0.16	23.3217				-0.16	27.6659
					-0.1592	23.3828				-0.1592	27.7516
					-0.1584	23.4442				-0.1584	27.8375
					-0.1576	23.5059				-0.1576	27.9238
					-0.1568	23.5678				-0.1568	28.0104
					-0.156	23.6301				-0.156	28.0974
					-0.1552	23.6927				-0.1552	28.1847
					-0.1544	23.7555				-0.1544	28.2723
					-0.1536	23.8187				-0.1536	28.3603
					-0.1528	23.8822				-0.1528	28.4487
					-0.152	23.9459				-0.152	28.5373
					-0.1512	24.01				-0.1512	28.6263
					-0.1504	24.0743				-0.1504	28.7157
					-0.1496	24.139				-0.1496	28.8054
					-0.1488	24.204				-0.1488	28.8954
					-0.148	24.2692				-0.148	28.9858
					-0.1472	24.3348				-0.1472	29.0765
					-0.1464	24.4007				-0.1464	29.1675
					-0.1456	24.4669				-0.1456	29.2589
					-0.1448	24.5334				-0.1448	29.3507
					-0.144	24.6001				-0.144	29.4427
					-0.1432	24.6672				-0.1432	29.5352
					-0.1424	24.7346				-0.1424	29.6279
					-0.1416	24.8024				-0.1416	29.721
					-0.1408	24.8704				-0.1408	29.8144
					-0.14	24.9387				-0.14	29.9082
					-0.1392	25.0074				-0.1392	30.0023
					-0.1384	25.0763				-0.1384	30.0968
					-0.1376	25.1456				-0.1376	30.1916
					-0.1368	25.2152				-0.1368	30.2867
					-0.136	25.2851				-0.136	30.3822
					-0.1352	25.3553				-0.1352	30.478
					-0.1344	25.4258				-0.1344	30.5741
					-0.1336	25.4966				-0.1336	30.6706
					-0.1328	25.5678				-0.1328	30.7674
					-0.132	25.6393				-0.132	30.8645
					-0.1312	25.711				-0.1312	30.962
					-0.1304	25.7832				-0.1304	31.0599
					-0.1296	25.8556				-0.1296	31.158
					-0.1288	25.9283				-0.1288	31.2565
					-0.128	26.0014				-0.128	31.3553
					-0.1272	26.0748				-0.1272	31.4545
					-0.1264	26.1485				-0.1264	31.554
					-0.1256	26.2225				-0.1256	31.6538
					-0.1248	26.2968				-0.1248	31.754
					-0.124	26.3715				-0.124	31.8545
					-0.1232	26.4465				-0.1232	31.9553
					-0.1224	26.5218				-0.1224	32.0565
					-0.1216	26.5975				-0.1216	32.158
					-0.1208	26.6734				-0.1208	32.2598
					-0.12	26.7497				-0.12	32.3619
					-0.1192	26.8263				-0.1192	32.4644
					-0.1184	26.9033				-0.1184	32.5672
					-0.1176	26.9805				-0.1176	32.6703
					-0.1168	27.0581				-0.1168	32.7738
					-0.116	27.136				-0.116	32.8776
					-0.1152	27.2143				-0.1152	32.9817
					-0.1144	27.2929				-0.1144	33.0861
					-0.1136	27.3718				-0.1136	33.1909
					-0.1128	27.451				-0.1128	33.296
					-0.112	27.5306				-0.112	33.4014
					-0.1112	27.6105				-0.1112	33.5071
					-0.1104	27.6907				-0.1104	33.6132
					-0.1096	27.7713				-0.1096	33.7195
					-0.1088	27.8521				-0.1088	33.8262
					-0.108	27.9334				-0.108	33.9332
					-0.1072	28.0149				-0.1072	34.0405
					-0.1064	28.0968				-0.1064	34.1482
					-0.1056	28.179				-0.1056	34.2561
					-0.1048	28.2616				-0.1048	34.3644
					-0.104	28.3444				-0.104	34.473
					-0.1032	28.4276				-0.1032	34.5819
					-0.1024	28.5112				-0.1024	34.6911
					-0.1016	28.5951				-0.1016	34.8006
					-0.1008	28.6793				-0.1008	34.9104
					-0.1	28.7638				-0.1	35.0205
					-0.0992	28.8487				-0.0992	35.131
					-0.0984	28.9339				-0.0984	35.2417
					-0.0976	29.0195				-0.0976	35.3528
					-0.0968	29.1054				-0.0968	35.4641
					-0.096	29.1916				-0.096	35.5758
					-0.0952	29.2782				-0.0952	35.6877
					-0.0944	29.365				-0.0944	35.8
					-0.0936	29.4523				-0.0936	35.9125
					-0.0928	29.5398				-0.0928	36.0254
					-0.092	29.6277				-0.092	36.1385
					-0.0912	29.716				-0.0912	36.252
					-0.0904	29.8046				-0.0904	36.3657
					-0.0896	29.8935				-0.0896	36.4797
					-0.0888	29.9827				-0.0888	36.5941
					-0.088	30.0723				-0.088	36.7087
					-0.0872	30.1622				-0.0872	36.8236
					-0.0864	30.2525				-0.0864	36.9388
					-0.0856	30.3431				-0.0856	37.0542
					-0.0848	30.434				-0.0848	37.17
					-0.084	30.5252				-0.084	37.286
					-0.0832	30.6168				-0.0832	37.4023
					-0.0824	30.7088				-0.0824	37.5189
					-0.0816	30.801				-0.0816	37.6358
					-0.0808	30.8937				-0.0808	37.7529
					-0.08	30.9866				-0.08	37.8704
					-0.0792	31.0799				-0.0792	37.9881
					-0.0784	31.1735				-0.0784	38.106
					-0.0776	31.2674				-0.0776	38.2243
					-0.0768	31.3617				-0.0768	38.3428
					-0.076	31.4563				-0.076	38.4615
					-0.0752	31.5513				-0.0752	38.5806
					-0.0744	31.6466				-0.0744	38.6999
					-0.0736	31.7422				-0.0736	38.8194
					-0.0728	31.8382				-0.0728	38.9392
					-0.072	31.9345				-0.072	39.0593
					-0.0712	32.0311				-0.0712	39.1797
					-0.0704	32.1281				-0.0704	39.3002
					-0.0696	32.2254				-0.0696	39.4211
					-0.0688	32.323				-0.0688	39.5422
					-0.068	32.4209				-0.068	39.6635
					-0.0672	32.5192				-0.0672	39.7851
					-0.0664	32.6179				-0.0664	39.9069
					-0.0656	32.7168				-0.0656	40.029
					-0.0648	32.8161				-0.0648	40.1513
					-0.064	32.9157				-0.064	40.2739
					-0.0632	33.0157				-0.0632	40.3967
					-0.0624	33.1159				-0.0624	40.5197
					-0.0616	33.2165				-0.0616	40.6429
					-0.0608	33.3175				-0.0608	40.7664
					-0.06	33.4187				-0.06	40.8901
					-0.0592	33.5203				-0.0592	41.0141
					-0.0584	33.6223				-0.0584	41.1383
					-0.0576	33.7245				-0.0576	41.2627
					-0.0568	33.8271				-0.0568	41.3873
					-0.056	33.93				-0.056	41.5121
					-0.0552	34.0332				-0.0552	41.6371
					-0.0544	34.1367				-0.0544	41.7624
					-0.0536	34.2406				-0.0536	41.8879
					-0.0528	34.3448				-0.0528	42.0136
					-0.052	34.4493				-0.052	42.1395
					-0.0512	34.5542				-0.0512	42.2656
					-0.0504	34.6593				-0.0504	42.3919
					-0.0496	34.7648				-0.0496	42.5184
					-0.0488	34.8706				-0.0488	42.6451
					-0.048	34.9767				-0.048	42.772
					-0.0472	35.0832				-0.0472	42.8991
					-0.0464	35.1899				-0.0464	43.0263
					-0.0456	35.297				-0.0456	43.1538
					-0.0448	35.4044				-0.0448	43.2815
					-0.044	35.5121				-0.044	43.4093
					-0.0432	35.6201				-0.0432	43.5374
					-0.0424	35.7284				-0.0424	43.6656
					-0.0416	35.837				-0.0416	43.7939
					-0.0408	35.946				-0.0408	43.9225
					-0.04	36.0553				-0.04	44.0512
					-0.0392	36.1648				-0.0392	44.1801
					-0.0384	36.2747				-0.0384	44.3092
					-0.0376	36.3849				-0.0376	44.4385
					-0.0368	36.4954				-0.0368	44.5678
					-0.036	36.6062				-0.036	44.6974
					-0.0352	36.7173				-0.0352	44.8271
					-0.0344	36.8287				-0.0344	44.957
					-0.0336	36.9404				-0.0336	45.087
					-0.0328	37.0524				-0.0328	45.2172
					-0.032	37.1647				-0.032	45.3475
					-0.0312	37.2773				-0.0312	45.478
					-0.0304	37.3902				-0.0304	45.6086
					-0.0296	37.5034				-0.0296	45.7393
					-0.0288	37.6169				-0.0288	45.8702
					-0.028	37.7307				-0.028	46.0013
					-0.0272	37.8448				-0.0272	46.1324
					-0.0264	37.9592				-0.0264	46.2637
					-0.0256	38.0738				-0.0256	46.3951
					-0.0248	38.1888				-0.0248	46.5266
					-0.024	38.304				-0.024	46.6583
					-0.0232	38.4196				-0.0232	46.7901
					-0.0224	38.5354				-0.0224	46.922
					-0.0216	38.6515				-0.0216	47.054
					-0.0208	38.7679				-0.0208	47.1861
					-0.02	38.8845				-0.02	47.3183
					-0.0192	39.0015				-0.0192	47.4506
					-0.0184	39.1187				-0.0184	47.583
					-0.0176	39.2362				-0.0176	47.7156
					-0.0168	39.3539				-0.0168	47.8482
					-0.016	39.472				-0.016	47.9809
					-0.0152	39.5903				-0.0152	48.1137
					-0.0144	39.7089				-0.0144	48.2466
					-0.0136	39.8277				-0.0136	48.3796
					-0.0128	39.9469				-0.0128	48.5126
					-0.012	40.0662				-0.012	48.6458
					-0.0112	40.1859				-0.0112	48.779
					-0.0104	40.3058				-0.0104	48.9123
					-0.0096	40.426				-0.0096	49.0457
					-0.0088	40.5464				-0.0088	49.1791
					-0.008	40.6671				-0.008	49.3126
					-0.0072	40.7881				-0.0072	49.4462
					-0.0064	40.9093				-0.0064	49.5798
					-0.0056	41.0307				-0.0056	49.7135
					-0.0048	41.1524				-0.0048	49.8472
					-0.004	41.2744				-0.004	49.981
					-0.0032	41.3966				-0.0032	50.1148
					-0.0024	41.519				-0.0024	50.2487
					-0.0016	41.6417				-0.0016	50.3826
					-0.0008	41.7647				-0.0008	50.5166
					0	41.8878				0	50.6506
					0.0008	42.0112				0.0008	50.7846
					0.0016	42.1349				0.0016	50.9187
					0.0024	42.2588				0.0024	51.0528
					0.0032	42.3829				0.0032	51.1869
					0.004	42.5072				0.004	51.321
					0.0048	42.6318				0.0048	51.4552
					0.0056	42.7566				0.0056	51.5893
					0.0064	42.8816				0.0064	51.7235
					0.0072	43.0069				0.0072	51.8577
					0.008	43.1323				0.008	51.9919
					0.0088	43.258				0.0088	52.1262
					0.0096	43.3839				0.0096	52.2604
					0.0104	43.51				0.0104	52.3946
					0.0112	43.6364				0.0112	52.5288
					0.012	43.7629				0.012	52.663
					0.0128	43.8896				0.0128	52.7972
					0.0136	44.0166				0.0136	52.9314
					0.0144	44.1437				0.0144	53.0655
					0.0152	44.2711				0.0152	53.1997
					0.016	44.3987				0.016	53.3338
					0.0168	44.5264				0.0168	53.4679
					0.0176	44.6544				0.0176	53.602
					0.0184	44.7825				0.0184	53.736
					0.0192	44.9108				0.0192	53.87
					0.02	45.0394				0.02	54.004
					0.0208	45.1681				0.0208	54.1379
					0.0216	45.297				0.0216	54.2718
					0.0224	45.426				0.0224	54.4057
					0.0232	45.5553				0.0232	54.5395
					0.024	45.6847				0.024	54.6732
					0.0248	45.8143				0.0248	54.8069
					0.0256	45.9441				0.0256	54.9406
					0.0264	46.074				0.0264	55.0742
					0.0272	46.2041				0.0272	55.2077
					0.028	46.3344				0.028	55.3411
					0.0288	46.4648				0.0288	55.4745
					0.0296	46.5954				0.0296	55.6078
					0.0304	46.7262				0.0304	55.7411
					0.0312	46.8571				0.0312	55.8743
					0.032	46.9882				0.032	56.0073
					0.0328	47.1194				0.0328	56.1404
					0.0336	47.2508				0.0336	56.2733
					0.0344	47.3823				0.0344	56.4061
					0.0352	47.5139				0.0352	56.5389
					0.036	47.6457				0.036	56.6715
					0.0368	47.7776				0.0368	56.8041
					0.0376	47.9097				0.0376	56.9365
					0.0384	48.0419				0.0384	57.0689
					0.0392	48.1742				0.0392	57.2012
					0.04	48.3067				0.04	57.3333
					0.0408	48.4393				0.0408	57.4653
					0.0416	48.572				0.0416	57.5973
					0.0424	48.7048				0.0424	57.7291
					0.0432	48.8377				0.0432	57.8608
					0.044	48.9708				0.044	57.9924
					0.0448	49.104				0.0448	58.1238
					0.0456	49.2372				0.0456	58.2551
					0.0464	49.3706				0.0464	58.3863
					0.0472	49.5041				0.0472	58.5174
					0.048	49.6377				0.048	58.6483
					0.0488	49.7714				0.0488	58.7791
					0.0496	49.9052				0.0496	58.9098
					0.0504	50.0391				0.0504	59.0403
					0.0512	50.173				0.0512	59.1707
					0.052	50.3071				0.052	59.3009
					0.0528	50.4412				0.0528	59.431
					0.0536	50.5754				0.0536	59.5609
					0.0544	50.7097				0.0544	59.6907
					0.0552	50.8441				0.0552	59.8203
					0.056	50.9786				0.056	59.9497
					0.0568	51.1131				0.0568	60.079
					0.0576	51.2477				0.0576	60.2082
					0.0584	51.3824				0.0584	60.3371
					0.0592	51.5171				0.0592	60.4659
					0.06	51.6519				0.06	60.5945
					0.0608	51.7867				0.0608	60.723
					0.0616	51.9216				0.0616	60.8513
					0.0624	52.0566				0.0624	60.9793
					0.0632	52.1916				0.0632	61.1073
					0.064	52.3266				0.064	61.235
					0.0648	52.4617				0.0648	61.3625
					0.0656	52.5969				0.0656	61.4899
					0.0664	52.732				0.0664	61.617
					0.0672	52.8673				0.0672	61.744
					0.068	53.0025				0.068	61.8708
					0.0688	53.1378				0.0688	61.9973
					0.0696	53.2731				0.0696	62.1237
					0.0704	53.4084				0.0704	62.2499
					0.0712	53.5437				0.0712	62.3758
					0.072	53.6791				0.072	62.5016
					0.0728	53.8145				0.0728	62.6271
					0.0736	53.9499				0.0736	62.7525
					0.0744	54.0853				0.0744	62.8776
					0.0752	54.2207				0.0752	63.0025
					0.076	54.3561				0.076	63.1272
					0.0768	54.4915				0.0768	63.2517
					0.0776	54.6269				0.0776	63.3759
					0.0784	54.7624				0.0784	63.4999
					0.0792	54.8978				0.0792	63.6237
					0.08	55.0332				0.08	63.7473
					0.0808	55.1686				0.0808	63.8706
					0.0816	55.3039				0.0816	63.9937
					0.0824	55.4393				0.0824	64.1166
					0.0832	55.5746				0.0832	64.2392
					0.084	55.7099				0.084	64.3616
					0.0848	55.8452				0.0848	64.4838
					0.0856	55.9805				0.0856	64.6057
					0.0864	56.1157				0.0864	64.7274
					0.0872	56.2509				0.0872	64.8488
					0.088	56.386				0.088	64.97
					0.0888	56.5211				0.0888	65.0909
					0.0896	56.6562				0.0896	65.2116
					0.0904	56.7912				0.0904	65.332
					0.0912	56.9262				0.0912	65.4522
					0.092	57.0611				0.092	65.5721
					0.0928	57.196				0.0928	65.6917
					0.0936	57.3308				0.0936	65.8111
					0.0944	57.4655				0.0944	65.9302
					0.0952	57.6002				0.0952	66.0491
					0.096	57.7348				0.096	66.1677
					0.0968	57.8694				0.0968	66.286
					0.0976	58.0039				0.0976	66.4041
					0.0984	58.1383				0.0984	66.5219
					0.0992	58.2726				0.0992	66.6394
					0.1	58.4069				0.1	66.7566
					0.1008	58.5411				0.1008	66.8736
					0.1016	58.6752				0.1016	66.9903
					0.1024	58.8092				0.1024	67.1067
					0.1032	58.9431				0.1032	67.2228
					0.104	59.0769				0.104	67.3387
					0.1048	59.2106				0.1048	67.4542
					0.1056	59.3442				0.1056	67.5695
					0.1064	59.4778				0.1064	67.6845
					0.1072	59.6112				0.1072	67.7992
					0.108	59.7445				0.108	67.9136
					0.1088	59.8777				0.1088	68.0278
					0.1096	60.0108				0.1096	68.1416
					0.1104	60.1438				0.1104	68.2552
					0.1112	60.2767				0.1112	68.3684
					0.112	60.4094				0.112	68.4814
					0.1128	60.542				0.1128	68.594
					0.1136	60.6745				0.1136	68.7064
					0.1144	60.8069				0.1144	68.8184
					0.1152	60.9392				0.1152	68.9302
					0.116	61.0713				0.116	69.0416
					0.1168	61.2033				0.1168	69.1528
					0.1176	61.3351				0.1176	69.2636
					0.1184	61.4668				0.1184	69.3742
					0.1192	61.5984				0.1192	69.4844
					0.12	61.7298				0.12	69.5944
					0.1208	61.8611				0.1208	69.704
					0.1216	61.9922				0.1216	69.8133
					0.1224	62.1232				0.1224	69.9223
					0.1232	62.254				0.1232	70.031
					0.124	62.3846				0.124	70.1393
					0.1248	62.5151				0.1248	70.2474
					0.1256	62.6455				0.1256	70.3552
					0.1264	62.7756				0.1264	70.4626
					0.1272	62.9057				0.1272	70.5697
					0.128	63.0355				0.128	70.6765
					0.1288	63.1652				0.1288	70.783
					0.1296	63.2947				0.1296	70.8891
					0.1304	63.424				0.1304	70.995
					0.1312	63.5531				0.1312	71.1005
					0.132	63.6821				0.132	71.2057
					0.1328	63.8108				0.1328	71.3105
					0.1336	63.9394				0.1336	71.4151
					0.1344	64.0678				0.1344	71.5193
					0.1352	64.196				0.1352	71.6232
					0.136	64.3241				0.136	71.7268
					0.1368	64.4519				0.1368	71.83
					0.1376	64.5795				0.1376	71.9329
					0.1384	64.707				0.1384	72.0355
					0.1392	64.8342				0.1392	72.1378
					0.14	64.9612				0.14	72.2397
					0.1408	65.088				0.1408	72.3413
					0.1416	65.2147				0.1416	72.4426
					0.1424	65.3411				0.1424	72.5435
					0.1432	65.4673				0.1432	72.6442
					0.144	65.5932				0.144	72.7444
					0.1448	65.719				0.1448	72.8444
					0.1456	65.8446				0.1456	72.944
					0.1464	65.9699				0.1464	73.0433
					0.1472	66.095				0.1472	73.1422
					0.148	66.2199				0.148	73.2408
					0.1488	66.3445				0.1488	73.3391
					0.1496	66.469				0.1496	73.437
					0.1504	66.5932				0.1504	73.5346
					0.1512	66.7171				0.1512	73.6319
					0.152	66.8409				0.152	73.7288
					0.1528	66.9644				0.1528	73.8254
					0.1536	67.0876				0.1536	73.9217
					0.1544	67.2107				0.1544	74.0176
					0.1552	67.3334				0.1552	74.1132
					0.156	67.456				0.156	74.2084
					0.1568	67.5783				0.1568	74.3033
					0.1576	67.7003				0.1576	74.3979
					0.1584	67.8221				0.1584	74.4921
					0.1592	67.9437				0.1592	74.586
					0.16	68.065				0.16	74.6796
					0.1608	68.186				0.1608	74.7728
					0.1616	68.3068				0.1616	74.8657
					0.1624	68.4273				0.1624	74.9582
					0.1632	68.5476				0.1632	75.0504
					0.164	68.6676				0.164	75.1422
					0.1648	68.7874				0.1648	75.2337
					0.1656	68.9069				0.1656	75.3249
					0.1664	69.0261				0.1664	75.4157
					0.1672	69.145				0.1672	75.5062
					0.168	69.2637				0.168	75.5964
					0.1688	69.3821				0.1688	75.6862
					0.1696	69.5003				0.1696	75.7756
					0.1704	69.6182				0.1704	75.8648
					0.1712	69.7358				0.1712	75.9536
					0.172	69.8531				0.172	76.042
					0.1728	69.9701				0.1728	76.1301
					0.1736	70.0869				0.1736	76.2179
					0.1744	70.2034				0.1744	76.3053
					0.1752	70.3196				0.1752	76.3924
					0.176	70.4355				0.176	76.4791
					0.1768	70.5511				0.1768	76.5655
					0.1776	70.6665				0.1776	76.6516
					0.1784	70.7816				0.1784	76.7373
					0.1792	70.8963				0.1792	76.8227
					0.18	71.0108				0.18	76.9078
					0.1808	71.125				0.1808	76.9925
					0.1816	71.2389				0.1816	77.0768
					0.1824	71.3525				0.1824	77.1609
					0.1832	71.4658				0.1832	77.2446
					0.184	71.5788				0.184	77.3279
					0.1848	71.6916				0.1848	77.4109
					0.1856	71.804				0.1856	77.4936
					0.1864	71.9161				0.1864	77.5759
					0.1872	72.0279				0.1872	77.6579
					0.188	72.1394				0.188	77.7396
					0.1888	72.2507				0.1888	77.8209
					0.1896	72.3616				0.1896	77.9019
					0.1904	72.4722				0.1904	77.9826
					0.1912	72.5825				0.1912	78.0629
					0.192	72.6925				0.192	78.1429
					0.1928	72.8022				0.1928	78.2225
					0.1936	72.9115				0.1936	78.3018
					0.1944	73.0206				0.1944	78.3808
					0.1952	73.1294				0.1952	78.4595
					0.196	73.2378				0.196	78.5378
					0.1968	73.346				0.1968	78.6158
					0.1976	73.4538				0.1976	78.6934
					0.1984	73.5613				0.1984	78.7707
					0.1992	73.6685				0.1992	78.8477
					0.2	73.7753				0.2	78.9244
					0.2008	73.8819				0.2008	79.0007
					0.2016	73.9881				0.2016	79.0767
					0.2024	74.0941				0.2024	79.1524
					0.2032	74.1997				0.2032	79.2277
					0.204	74.3049				0.204	79.3027
					0.2048	74.4099				0.2048	79.3774
					0.2056	74.5145				0.2056	79.4517
					0.2064	74.6188				0.2064	79.5257
					0.2072	74.7228				0.2072	79.5994
					0.208	74.8265				0.208	79.6728
					0.2088	74.9299				0.2088	79.7459
					0.2096	75.0329				0.2096	79.8186
					0.2104	75.1356				0.2104	79.891
					0.2112	75.2379				0.2112	79.963
					0.212	75.34				0.212	80.0348
					0.2128	75.4417				0.2128	80.1062
					0.2136	75.5431				0.2136	80.1773
					0.2144	75.6441				0.2144	80.2481
					0.2152	75.7449				0.2152	80.3186
					0.216	75.8453				0.216	80.3887
					0.2168	75.9453				0.2168	80.4585
					0.2176	76.0451				0.2176	80.5281
					0.2184	76.1445				0.2184	80.5972
					0.2192	76.2436				0.2192	80.6661
					0.22	76.3423				0.22	80.7347
					0.2208	76.4407				0.2208	80.8029
					0.2216	76.5388				0.2216	80.8708
					0.2224	76.6366				0.2224	80.9384
					0.2232	76.734				0.2232	81.0057
					0.224	76.8311				0.224	81.0727
					0.2248	76.9278				0.2248	81.1394
					0.2256	77.0243				0.2256	81.2058
					0.2264	77.1203				0.2264	81.2718
					0.2272	77.2161				0.2272	81.3376
					0.228	77.3115				0.228	81.403
					0.2288	77.4066				0.2288	81.4681
					0.2296	77.5013				0.2296	81.5329
					0.2304	77.5958				0.2304	81.5974
					0.2312	77.6898				0.2312	81.6616
					0.232	77.7836				0.232	81.7255
					0.2328	77.877				0.2328	81.7891
					0.2336	77.9701				0.2336	81.8524
					0.2344	78.0628				0.2344	81.9154
					0.2352	78.1552				0.2352	81.9781
					0.236	78.2472				0.236	82.0405
					0.2368	78.339				0.2368	82.1025
					0.2376	78.4304				0.2376	82.1643
					0.2384	78.5214				0.2384	82.2258
					0.2392	78.6121				0.2392	82.287
					0.24	78.7025				0.24	82.3479
					0.2408	78.7926				0.2408	82.4085
					0.2416	78.8823				0.2416	82.4688
					0.2424	78.9716				0.2424	82.5288
					0.2432	79.0607				0.2432	82.5885
					0.244	79.1494				0.244	82.6479
					0.2448	79.2377				0.2448	82.707
					0.2456	79.3258				0.2456	82.7659
					0.2464	79.4135				0.2464	82.8244
					0.2472	79.5008				0.2472	82.8827
					0.248	79.5878				0.248	82.9406
					0.2488	79.6745				0.2488	82.9983
					0.2496	79.7609				0.2496	83.0557
					0.2504	79.8469				0.2504	83.1128
					0.2512	79.9326				0.2512	83.1696
					0.252	80.0179				0.252	83.2262
					0.2528	80.1029				0.2528	83.2824
					0.2536	80.1876				0.2536	83.3384
					0.2544	80.2719				0.2544	83.3941
					0.2552	80.3559				0.2552	83.4495
					0.256	80.4396				0.256	83.5046
					0.2568	80.5229				0.2568	83.5595
					0.2576	80.6059				0.2576	83.6141
					0.2584	80.6886				0.2584	83.6684
					0.2592	80.771				0.2592	83.7224
					0.26	80.853				0.26	83.7761
					0.2608	80.9346				0.2608	83.8296
					0.2616	81.016				0.2616	83.8828
					0.2624	81.097				0.2624	83.9357
					0.2632	81.1777				0.2632	83.9884
					0.264	81.258				0.264	84.0408
					0.2648	81.338				0.2648	84.0929
					0.2656	81.4177				0.2656	84.1447
					0.2664	81.4971				0.2664	84.1963
					0.2672	81.5761				0.2672	84.2476
					0.268	81.6548				0.268	84.2987
					0.2688	81.7332				0.2688	84.3495
					0.2696	81.8112				0.2696	84.4
					0.2704	81.889				0.2704	84.4503
					0.2712	81.9664				0.2712	84.5003
					0.272	82.0434				0.272	84.55
					0.2728	82.1202				0.2728	84.5995
					0.2736	82.1966				0.2736	84.6487
					0.2744	82.2727				0.2744	84.6977
					0.2752	82.3484				0.2752	84.7464
					0.276	82.4239				0.276	84.7948
					0.2768	82.499				0.2768	84.843
					0.2776	82.5738				0.2776	84.891
					0.2784	82.6482				0.2784	84.9387
					0.2792	82.7224				0.2792	84.9861
					0.28	82.7962				0.28	85.0333
					0.2808	82.8697				0.2808	85.0802
					0.2816	82.9429				0.2816	85.1269
					0.2824	83.0157				0.2824	85.1733
					0.2832	83.0883				0.2832	85.2195
					0.284	83.1605				0.284	85.2655
					0.2848	83.2324				0.2848	85.3112
					0.2856	83.304				0.2856	85.3566
					0.2864	83.3753				0.2864	85.4019
					0.2872	83.4462				0.2872	85.4468
					0.288	83.5169				0.288	85.4916
					0.2888	83.5872				0.2888	85.5361
					0.2896	83.6572				0.2896	85.5803
					0.2904	83.7269				0.2904	85.6243
					0.2912	83.7963				0.2912	85.6681
					0.292	83.8654				0.292	85.7116
					0.2928	83.9341				0.2928	85.7549
					0.2936	84.0026				0.2936	85.798
					0.2944	84.0707				0.2944	85.8408
					0.2952	84.1386				0.2952	85.8834
					0.296	84.2061				0.296	85.9258
					0.2968	84.2733				0.2968	85.968
					0.2976	84.3402				0.2976	86.0099
					0.2984	84.4068				0.2984	86.0516
					0.2992	84.4731				0.2992	86.093
					0.3	84.5391				0.3	86.1342
					0.3008	84.6048				0.3008	86.1752
					0.3016	84.6702				0.3016	86.216
					0.3024	84.7352				0.3024	86.2566
					0.3032	84.8				0.3032	86.2969
					0.304	84.8645				0.304	86.337
					0.3048	84.9287				0.3048	86.3769
					0.3056	84.9925				0.3056	86.4166
					0.3064	85.0561				0.3064	86.456
					0.3072	85.1194				0.3072	86.4953
					0.308	85.1824				0.308	86.5343
					0.3088	85.2451				0.3088	86.5731
					0.3096	85.3074				0.3096	86.6117
					0.3104	85.3695				0.3104	86.65
					0.3112	85.4313				0.3112	86.6882
					0.312	85.4928				0.312	86.7261
					0.3128	85.554				0.3128	86.7639
					0.3136	85.615				0.3136	86.8014
					0.3144	85.6756				0.3144	86.8387
					0.3152	85.7359				0.3152	86.8758
					0.316	85.796				0.316	86.9127
					0.3168	85.8557				0.3168	86.9494
					0.3176	85.9152				0.3176	86.9859
					0.3184	85.9744				0.3184	87.0221
					0.3192	86.0333				0.3192	87.0582
					0.32	86.0919				0.32	87.0941
					0.3208	86.1502				0.3208	87.1298
					0.3216	86.2083				0.3216	87.1652
					0.3224	86.266				0.3224	87.2005
					0.3232	86.3235				0.3232	87.2356
					0.324	86.3807				0.324	87.2704
					0.3248	86.4376				0.3248	87.3051
					0.3256	86.4943				0.3256	87.3396
					0.3264	86.5506				0.3264	87.3739
					0.3272	86.6067				0.3272	87.408
					0.328	86.6625				0.328	87.4419
					0.3288	86.718				0.3288	87.4756
					0.3296	86.7733				0.3296	87.5091
					0.3304	86.8283				0.3304	87.5424
					0.3312	86.883				0.3312	87.5755
					0.332	86.9374				0.332	87.6085
					0.3328	86.9916				0.3328	87.6412
					0.3336	87.0455				0.3336	87.6738
					0.3344	87.0991				0.3344	87.7062
					0.3352	87.1525				0.3352	87.7384
					0.336	87.2056				0.336	87.7704
					0.3368	87.2584				0.3368	87.8022
					0.3376	87.311				0.3376	87.8338
					0.3384	87.3633				0.3384	87.8653
					0.3392	87.4153				0.3392	87.8966
					0.34	87.4671				0.34	87.9277
					0.3408	87.5186				0.3408	87.9586
					0.3416	87.5698				0.3416	87.9894
					0.3424	87.6208				0.3424	88.0199
					0.3432	87.6715				0.3432	88.0503
					0.344	87.722				0.344	88.0805
					0.3448	87.7722				0.3448	88.1106
					0.3456	87.8221				0.3456	88.1404
					0.3464	87.8718				0.3464	88.1701
					0.3472	87.9213				0.3472	88.1996
					0.348	87.9705				0.348	88.229
					0.3488	88.0194				0.3488	88.2581
					0.3496	88.0681				0.3496	88.2872
					0.3504	88.1165				0.3504	88.316
					0.3512	88.1647				0.3512	88.3447
					0.352	88.2126				0.352	88.3732
					0.3528	88.2603				0.3528	88.4015
					0.3536	88.3078				0.3536	88.4297
					0.3544	88.355				0.3544	88.4577
					0.3552	88.4019				0.3552	88.4855
					0.356	88.4486				0.356	88.5132
					0.3568	88.4951				0.3568	88.5407
					0.3576	88.5413				0.3576	88.5681
					0.3584	88.5873				0.3584	88.5953
					0.3592	88.633				0.3592	88.6223
					0.36	88.6785				0.36	88.6492
					0.3608	88.7237				0.3608	88.6759
					0.3616	88.7688				0.3616	88.7025
					0.3624	88.8135				0.3624	88.7289
					0.3632	88.8581				0.3632	88.7551
					0.364	88.9024				0.364	88.7812
					0.3648	88.9465				0.3648	88.8072
					0.3656	88.9903				0.3656	88.8329
					0.3664	89.0339				0.3664	88.8586
					0.3672	89.0773				0.3672	88.8841
					0.368	89.1205				0.368	88.9094
					0.3688	89.1634				0.3688	88.9346
					0.3696	89.2061				0.3696	88.9596
					0.3704	89.2485				0.3704	88.9845
					0.3712	89.2908				0.3712	89.0092
					0.372	89.3328				0.372	89.0338
					0.3728	89.3746				0.3728	89.0583
					0.3736	89.4161				0.3736	89.0826
					0.3744	89.4575				0.3744	89.1067
					0.3752	89.4986				0.3752	89.1307
					0.376	89.5395				0.376	89.1546
					0.3768	89.5802				0.3768	89.1783
					0.3776	89.6206				0.3776	89.2019
					0.3784	89.6609				0.3784	89.2254
					0.3792	89.7009				0.3792	89.2487
					0.38	89.7407				0.38	89.2718
					0.3808	89.7803				0.3808	89.2949
					0.3816	89.8197				0.3816	89.3177
					0.3824	89.8588				0.3824	89.3405
					0.3832	89.8978				0.3832	89.3631
					0.384	89.9365				0.384	89.3856
					0.3848	89.9751				0.3848	89.4079
					0.3856	90.0134				0.3856	89.4301
					0.3864	90.0515				0.3864	89.4522
					0.3872	90.0894				0.3872	89.4742
					0.388	90.1271				0.388	89.496
					0.3888	90.1646				0.3888	89.5177
					0.3896	90.2019				0.3896	89.5392
					0.3904	90.239				0.3904	89.5606
					0.3912	90.2758				0.3912	89.5819
					0.392	90.3125				0.392	89.6031
					0.3928	90.349				0.3928	89.6241
					0.3936	90.3853				0.3936	89.645
					0.3944	90.4213				0.3944	89.6658
					0.3952	90.4572				0.3952	89.6865
					0.396	90.4929				0.396	89.707
					0.3968	90.5284				0.3968	89.7274
					0.3976	90.5636				0.3976	89.7477
					0.3984	90.5987				0.3984	89.7678
					0.3992	90.6336				0.3992	89.7879
					0.4	90.6683				0.4	89.8078

## Sheet: Figure 2d
Figure 2	Psychometric data
2d	External light control experiments (duration rats)
			Stimulus 1 external light (green)					Stimulus 2 external light (blue)
		DT	Choice T2>T1 (%)	Standard error of mean (SEM), error bars	DT -fitted curve	Choice T2>T1 (%)-fitted curve		Choice T2>T1 (%)	Standard error of mean (SEM), error bars	DT -fitted curve	Choice T2>T1 (%)-fitted curve
		-0.3485	19.4605	5.5999	-0.4	20.027		20.1005	3.6195	-0.4	19.5209
		-0.24	21.8797	4.7071	-0.3992	20.028		20.248	3.15	-0.3992	19.5225
		-0.117	24.9724	3.757	-0.3984	20.029		26.0578	3.2066	-0.3984	19.5241
		0	41.6628	4.9212	-0.3976	20.03		42.8818	4.7271	-0.3976	19.5257
		0.117	67.7269	0.3594	-0.3968	20.031		67.2617	1.4486	-0.3968	19.5274
		0.24	75.5693	1.3387	-0.396	20.0321		77.4951	3.4271	-0.396	19.5291
		0.3496	82.0973	2.9156	-0.3952	20.0331		82.2357	3.8185	-0.3952	19.5308
					-0.3944	20.0342				-0.3944	19.5325
					-0.3936	20.0353				-0.3936	19.5343
					-0.3928	20.0363				-0.3928	19.536
					-0.392	20.0374				-0.392	19.5378
					-0.3912	20.0386				-0.3912	19.5396
					-0.3904	20.0397				-0.3904	19.5414
					-0.3896	20.0408				-0.3896	19.5433
					-0.3888	20.042				-0.3888	19.5451
					-0.388	20.0431				-0.388	19.547
					-0.3872	20.0443				-0.3872	19.5489
					-0.3864	20.0455				-0.3864	19.5508
					-0.3856	20.0467				-0.3856	19.5528
					-0.3848	20.0479				-0.3848	19.5547
					-0.384	20.0492				-0.384	19.5567
					-0.3832	20.0504				-0.3832	19.5587
					-0.3824	20.0517				-0.3824	19.5608
					-0.3816	20.053				-0.3816	19.5628
					-0.3808	20.0543				-0.3808	19.5649
					-0.38	20.0556				-0.38	19.567
					-0.3792	20.0569				-0.3792	19.5691
					-0.3784	20.0583				-0.3784	19.5713
					-0.3776	20.0597				-0.3776	19.5735
					-0.3768	20.061				-0.3768	19.5757
					-0.376	20.0624				-0.376	19.5779
					-0.3752	20.0638				-0.3752	19.5801
					-0.3744	20.0653				-0.3744	19.5824
					-0.3736	20.0667				-0.3736	19.5847
					-0.3728	20.0682				-0.3728	19.587
					-0.372	20.0697				-0.372	19.5894
					-0.3712	20.0712				-0.3712	19.5917
					-0.3704	20.0727				-0.3704	19.5941
					-0.3696	20.0742				-0.3696	19.5966
					-0.3688	20.0758				-0.3688	19.599
					-0.368	20.0774				-0.368	19.6015
					-0.3672	20.079				-0.3672	19.604
					-0.3664	20.0806				-0.3664	19.6066
					-0.3656	20.0822				-0.3656	19.6091
					-0.3648	20.0839				-0.3648	19.6117
					-0.364	20.0856				-0.364	19.6143
					-0.3632	20.0873				-0.3632	19.617
					-0.3624	20.089				-0.3624	19.6197
					-0.3616	20.0907				-0.3616	19.6224
					-0.3608	20.0925				-0.3608	19.6251
					-0.36	20.0942				-0.36	19.6279
					-0.3592	20.096				-0.3592	19.6307
					-0.3584	20.0979				-0.3584	19.6335
					-0.3576	20.0997				-0.3576	19.6364
					-0.3568	20.1016				-0.3568	19.6393
					-0.356	20.1035				-0.356	19.6422
					-0.3552	20.1054				-0.3552	19.6452
					-0.3544	20.1073				-0.3544	19.6482
					-0.3536	20.1093				-0.3536	19.6512
					-0.3528	20.1113				-0.3528	19.6543
					-0.352	20.1133				-0.352	19.6574
					-0.3512	20.1153				-0.3512	19.6605
					-0.3504	20.1173				-0.3504	19.6637
					-0.3496	20.1194				-0.3496	19.6669
					-0.3488	20.1215				-0.3488	19.6701
					-0.348	20.1237				-0.348	19.6734
					-0.3472	20.1258				-0.3472	19.6767
					-0.3464	20.128				-0.3464	19.68
					-0.3456	20.1302				-0.3456	19.6834
					-0.3448	20.1325				-0.3448	19.6868
					-0.344	20.1347				-0.344	19.6903
					-0.3432	20.137				-0.3432	19.6938
					-0.3424	20.1393				-0.3424	19.6973
					-0.3416	20.1417				-0.3416	19.7009
					-0.3408	20.144				-0.3408	19.7045
					-0.34	20.1464				-0.34	19.7082
					-0.3392	20.1489				-0.3392	19.7118
					-0.3384	20.1513				-0.3384	19.7156
					-0.3376	20.1538				-0.3376	19.7194
					-0.3368	20.1564				-0.3368	19.7232
					-0.336	20.1589				-0.336	19.727
					-0.3352	20.1615				-0.3352	19.7309
					-0.3344	20.1641				-0.3344	19.7349
					-0.3336	20.1668				-0.3336	19.7389
					-0.3328	20.1694				-0.3328	19.7429
					-0.332	20.1721				-0.332	19.747
					-0.3312	20.1749				-0.3312	19.7511
					-0.3304	20.1777				-0.3304	19.7553
					-0.3296	20.1805				-0.3296	19.7595
					-0.3288	20.1833				-0.3288	19.7638
					-0.328	20.1862				-0.328	19.7681
					-0.3272	20.1891				-0.3272	19.7724
					-0.3264	20.1921				-0.3264	19.7768
					-0.3256	20.195				-0.3256	19.7813
					-0.3248	20.1981				-0.3248	19.7858
					-0.324	20.2011				-0.324	19.7903
					-0.3232	20.2042				-0.3232	19.7949
					-0.3224	20.2073				-0.3224	19.7996
					-0.3216	20.2105				-0.3216	19.8043
					-0.3208	20.2137				-0.3208	19.8091
					-0.32	20.217				-0.32	19.8139
					-0.3192	20.2202				-0.3192	19.8187
					-0.3184	20.2236				-0.3184	19.8236
					-0.3176	20.2269				-0.3176	19.8286
					-0.3168	20.2303				-0.3168	19.8336
					-0.316	20.2338				-0.316	19.8387
					-0.3152	20.2373				-0.3152	19.8439
					-0.3144	20.2408				-0.3144	19.8491
					-0.3136	20.2444				-0.3136	19.8543
					-0.3128	20.248				-0.3128	19.8596
					-0.312	20.2517				-0.312	19.865
					-0.3112	20.2554				-0.3112	19.8704
					-0.3104	20.2591				-0.3104	19.8759
					-0.3096	20.2629				-0.3096	19.8814
					-0.3088	20.2667				-0.3088	19.887
					-0.308	20.2706				-0.308	19.8927
					-0.3072	20.2745				-0.3072	19.8985
					-0.3064	20.2785				-0.3064	19.9042
					-0.3056	20.2826				-0.3056	19.9101
					-0.3048	20.2866				-0.3048	19.916
					-0.304	20.2908				-0.304	19.922
					-0.3032	20.2949				-0.3032	19.9281
					-0.3024	20.2992				-0.3024	19.9342
					-0.3016	20.3034				-0.3016	19.9404
					-0.3008	20.3078				-0.3008	19.9466
					-0.3	20.3121				-0.3	19.953
					-0.2992	20.3166				-0.2992	19.9594
					-0.2984	20.321				-0.2984	19.9658
					-0.2976	20.3256				-0.2976	19.9724
					-0.2968	20.3302				-0.2968	19.979
					-0.296	20.3348				-0.296	19.9857
					-0.2952	20.3395				-0.2952	19.9924
					-0.2944	20.3443				-0.2944	19.9992
					-0.2936	20.3491				-0.2936	20.0061
					-0.2928	20.354				-0.2928	20.0131
					-0.292	20.3589				-0.292	20.0202
					-0.2912	20.3639				-0.2912	20.0273
					-0.2904	20.369				-0.2904	20.0345
					-0.2896	20.3741				-0.2896	20.0418
					-0.2888	20.3793				-0.2888	20.0492
					-0.288	20.3845				-0.288	20.0566
					-0.2872	20.3898				-0.2872	20.0642
					-0.2864	20.3952				-0.2864	20.0718
					-0.2856	20.4006				-0.2856	20.0795
					-0.2848	20.4061				-0.2848	20.0873
					-0.284	20.4116				-0.284	20.0951
					-0.2832	20.4173				-0.2832	20.1031
					-0.2824	20.423				-0.2824	20.1111
					-0.2816	20.4287				-0.2816	20.1193
					-0.2808	20.4346				-0.2808	20.1275
					-0.28	20.4405				-0.28	20.1358
					-0.2792	20.4464				-0.2792	20.1442
					-0.2784	20.4525				-0.2784	20.1527
					-0.2776	20.4586				-0.2776	20.1613
					-0.2768	20.4648				-0.2768	20.17
					-0.276	20.471				-0.276	20.1787
					-0.2752	20.4774				-0.2752	20.1876
					-0.2744	20.4838				-0.2744	20.1966
					-0.2736	20.4903				-0.2736	20.2056
					-0.2728	20.4969				-0.2728	20.2148
					-0.272	20.5035				-0.272	20.224
					-0.2712	20.5102				-0.2712	20.2334
					-0.2704	20.517				-0.2704	20.2429
					-0.2696	20.5239				-0.2696	20.2524
					-0.2688	20.5309				-0.2688	20.2621
					-0.268	20.5379				-0.268	20.2719
					-0.2672	20.5451				-0.2672	20.2818
					-0.2664	20.5523				-0.2664	20.2918
					-0.2656	20.5596				-0.2656	20.3019
					-0.2648	20.567				-0.2648	20.3121
					-0.264	20.5745				-0.264	20.3224
					-0.2632	20.5821				-0.2632	20.3328
					-0.2624	20.5897				-0.2624	20.3434
					-0.2616	20.5975				-0.2616	20.354
					-0.2608	20.6053				-0.2608	20.3648
					-0.26	20.6133				-0.26	20.3757
					-0.2592	20.6213				-0.2592	20.3867
					-0.2584	20.6294				-0.2584	20.3978
					-0.2576	20.6377				-0.2576	20.4091
					-0.2568	20.646				-0.2568	20.4205
					-0.256	20.6544				-0.256	20.432
					-0.2552	20.6629				-0.2552	20.4436
					-0.2544	20.6716				-0.2544	20.4553
					-0.2536	20.6803				-0.2536	20.4672
					-0.2528	20.6891				-0.2528	20.4792
					-0.252	20.6981				-0.252	20.4913
					-0.2512	20.7071				-0.2512	20.5036
					-0.2504	20.7163				-0.2504	20.516
					-0.2496	20.7255				-0.2496	20.5285
					-0.2488	20.7349				-0.2488	20.5412
					-0.248	20.7444				-0.248	20.554
					-0.2472	20.754				-0.2472	20.5669
					-0.2464	20.7637				-0.2464	20.58
					-0.2456	20.7735				-0.2456	20.5932
					-0.2448	20.7834				-0.2448	20.6066
					-0.244	20.7935				-0.244	20.6201
					-0.2432	20.8037				-0.2432	20.6337
					-0.2424	20.814				-0.2424	20.6475
					-0.2416	20.8244				-0.2416	20.6615
					-0.2408	20.8349				-0.2408	20.6756
					-0.24	20.8456				-0.24	20.6898
					-0.2392	20.8564				-0.2392	20.7042
					-0.2384	20.8673				-0.2384	20.7188
					-0.2376	20.8783				-0.2376	20.7335
					-0.2368	20.8895				-0.2368	20.7483
					-0.236	20.9008				-0.236	20.7634
					-0.2352	20.9123				-0.2352	20.7785
					-0.2344	20.9238				-0.2344	20.7939
					-0.2336	20.9356				-0.2336	20.8094
					-0.2328	20.9474				-0.2328	20.8251
					-0.232	20.9594				-0.232	20.8409
					-0.2312	20.9715				-0.2312	20.8569
					-0.2304	20.9838				-0.2304	20.8731
					-0.2296	20.9962				-0.2296	20.8895
					-0.2288	21.0088				-0.2288	20.906
					-0.228	21.0215				-0.228	20.9227
					-0.2272	21.0344				-0.2272	20.9396
					-0.2264	21.0474				-0.2264	20.9567
					-0.2256	21.0605				-0.2256	20.9739
					-0.2248	21.0739				-0.2248	20.9914
					-0.224	21.0873				-0.224	21.009
					-0.2232	21.101				-0.2232	21.0268
					-0.2224	21.1148				-0.2224	21.0448
					-0.2216	21.1287				-0.2216	21.063
					-0.2208	21.1429				-0.2208	21.0813
					-0.22	21.1571				-0.22	21.0999
					-0.2192	21.1716				-0.2192	21.1187
					-0.2184	21.1862				-0.2184	21.1376
					-0.2176	21.201				-0.2176	21.1568
					-0.2168	21.216				-0.2168	21.1762
					-0.216	21.2311				-0.216	21.1958
					-0.2152	21.2464				-0.2152	21.2155
					-0.2144	21.2619				-0.2144	21.2355
					-0.2136	21.2776				-0.2136	21.2557
					-0.2128	21.2934				-0.2128	21.2761
					-0.212	21.3095				-0.212	21.2968
					-0.2112	21.3257				-0.2112	21.3176
					-0.2104	21.3421				-0.2104	21.3387
					-0.2096	21.3587				-0.2096	21.36
					-0.2088	21.3755				-0.2088	21.3815
					-0.208	21.3925				-0.208	21.4032
					-0.2072	21.4097				-0.2072	21.4252
					-0.2064	21.4271				-0.2064	21.4473
					-0.2056	21.4447				-0.2056	21.4698
					-0.2048	21.4625				-0.2048	21.4924
					-0.204	21.4805				-0.204	21.5153
					-0.2032	21.4987				-0.2032	21.5384
					-0.2024	21.5171				-0.2024	21.5618
					-0.2016	21.5358				-0.2016	21.5854
					-0.2008	21.5546				-0.2008	21.6093
					-0.2	21.5737				-0.2	21.6334
					-0.1992	21.593				-0.1992	21.6578
					-0.1984	21.6125				-0.1984	21.6824
					-0.1976	21.6322				-0.1976	21.7073
					-0.1968	21.6522				-0.1968	21.7324
					-0.196	21.6723				-0.196	21.7578
					-0.1952	21.6928				-0.1952	21.7834
					-0.1944	21.7134				-0.1944	21.8093
					-0.1936	21.7343				-0.1936	21.8355
					-0.1928	21.7554				-0.1928	21.862
					-0.192	21.7768				-0.192	21.8887
					-0.1912	21.7984				-0.1912	21.9157
					-0.1904	21.8203				-0.1904	21.943
					-0.1896	21.8424				-0.1896	21.9705
					-0.1888	21.8648				-0.1888	21.9984
					-0.188	21.8874				-0.188	22.0265
					-0.1872	21.9103				-0.1872	22.0549
					-0.1864	21.9334				-0.1864	22.0836
					-0.1856	21.9568				-0.1856	22.1126
					-0.1848	21.9805				-0.1848	22.1419
					-0.184	22.0044				-0.184	22.1715
					-0.1832	22.0286				-0.1832	22.2014
					-0.1824	22.0531				-0.1824	22.2316
					-0.1816	22.0779				-0.1816	22.2621
					-0.1808	22.1029				-0.1808	22.293
					-0.18	22.1282				-0.18	22.3241
					-0.1792	22.1538				-0.1792	22.3555
					-0.1784	22.1797				-0.1784	22.3873
					-0.1776	22.2059				-0.1776	22.4194
					-0.1768	22.2324				-0.1768	22.4518
					-0.176	22.2592				-0.176	22.4846
					-0.1752	22.2863				-0.1752	22.5176
					-0.1744	22.3137				-0.1744	22.551
					-0.1736	22.3414				-0.1736	22.5848
					-0.1728	22.3694				-0.1728	22.6189
					-0.172	22.3977				-0.172	22.6533
					-0.1712	22.4264				-0.1712	22.6881
					-0.1704	22.4553				-0.1704	22.7232
					-0.1696	22.4846				-0.1696	22.7586
					-0.1688	22.5142				-0.1688	22.7945
					-0.168	22.5441				-0.168	22.8306
					-0.1672	22.5744				-0.1672	22.8672
					-0.1664	22.605				-0.1664	22.9041
					-0.1656	22.636				-0.1656	22.9414
					-0.1648	22.6673				-0.1648	22.979
					-0.164	22.6989				-0.164	23.017
					-0.1632	22.7309				-0.1632	23.0554
					-0.1624	22.7632				-0.1624	23.0942
					-0.1616	22.796				-0.1616	23.1333
					-0.1608	22.829				-0.1608	23.1729
					-0.16	22.8624				-0.16	23.2128
					-0.1592	22.8962				-0.1592	23.2531
					-0.1584	22.9304				-0.1584	23.2938
					-0.1576	22.9649				-0.1576	23.3349
					-0.1568	22.9999				-0.1568	23.3764
					-0.156	23.0352				-0.156	23.4184
					-0.1552	23.0708				-0.1552	23.4607
					-0.1544	23.1069				-0.1544	23.5034
					-0.1536	23.1434				-0.1536	23.5466
					-0.1528	23.1803				-0.1528	23.5902
					-0.152	23.2175				-0.152	23.6342
					-0.1512	23.2552				-0.1512	23.6786
					-0.1504	23.2933				-0.1504	23.7234
					-0.1496	23.3318				-0.1496	23.7687
					-0.1488	23.3707				-0.1488	23.8145
					-0.148	23.41				-0.148	23.8606
					-0.1472	23.4498				-0.1472	23.9072
					-0.1464	23.49				-0.1464	23.9543
					-0.1456	23.5306				-0.1456	24.0018
					-0.1448	23.5716				-0.1448	24.0497
					-0.144	23.6131				-0.144	24.0981
					-0.1432	23.6551				-0.1432	24.147
					-0.1424	23.6974				-0.1424	24.1963
					-0.1416	23.7403				-0.1416	24.2461
					-0.1408	23.7836				-0.1408	24.2964
					-0.14	23.8273				-0.14	24.3472
					-0.1392	23.8715				-0.1392	24.3984
					-0.1384	23.9162				-0.1384	24.4501
					-0.1376	23.9614				-0.1376	24.5023
					-0.1368	24.007				-0.1368	24.555
					-0.136	24.0531				-0.136	24.6081
					-0.1352	24.0998				-0.1352	24.6618
					-0.1344	24.1468				-0.1344	24.716
					-0.1336	24.1944				-0.1336	24.7707
					-0.1328	24.2425				-0.1328	24.8258
					-0.132	24.2911				-0.132	24.8815
					-0.1312	24.3402				-0.1312	24.9377
					-0.1304	24.3898				-0.1304	24.9944
					-0.1296	24.4399				-0.1296	25.0517
					-0.1288	24.4906				-0.1288	25.1095
					-0.128	24.5417				-0.128	25.1677
					-0.1272	24.5934				-0.1272	25.2266
					-0.1264	24.6456				-0.1264	25.2859
					-0.1256	24.6984				-0.1256	25.3458
					-0.1248	24.7517				-0.1248	25.4063
					-0.124	24.8056				-0.124	25.4673
					-0.1232	24.86				-0.1232	25.5288
					-0.1224	24.9149				-0.1224	25.5909
					-0.1216	24.9704				-0.1216	25.6536
					-0.1208	25.0265				-0.1208	25.7168
					-0.12	25.0832				-0.12	25.7806
					-0.1192	25.1404				-0.1192	25.8449
					-0.1184	25.1982				-0.1184	25.9098
					-0.1176	25.2566				-0.1176	25.9753
					-0.1168	25.3155				-0.1168	26.0414
					-0.116	25.3751				-0.116	26.108
					-0.1152	25.4352				-0.1152	26.1753
					-0.1144	25.496				-0.1144	26.2431
					-0.1136	25.5573				-0.1136	26.3115
					-0.1128	25.6193				-0.1128	26.3806
					-0.112	25.6819				-0.112	26.4502
					-0.1112	25.7451				-0.1112	26.5204
					-0.1104	25.8089				-0.1104	26.5912
					-0.1096	25.8733				-0.1096	26.6627
					-0.1088	25.9384				-0.1088	26.7347
					-0.108	26.0041				-0.108	26.8074
					-0.1072	26.0705				-0.1072	26.8807
					-0.1064	26.1375				-0.1064	26.9546
					-0.1056	26.2051				-0.1056	27.0291
					-0.1048	26.2734				-0.1048	27.1043
					-0.104	26.3424				-0.104	27.1801
					-0.1032	26.412				-0.1032	27.2566
					-0.1024	26.4823				-0.1024	27.3336
					-0.1016	26.5532				-0.1016	27.4114
					-0.1008	26.6249				-0.1008	27.4897
					-0.1	26.6972				-0.1	27.5688
					-0.0992	26.7702				-0.0992	27.6484
					-0.0984	26.8439				-0.0984	27.7288
					-0.0976	26.9183				-0.0976	27.8098
					-0.0968	26.9933				-0.0968	27.8914
					-0.096	27.0691				-0.096	27.9738
					-0.0952	27.1456				-0.0952	28.0567
					-0.0944	27.2228				-0.0944	28.1404
					-0.0936	27.3007				-0.0936	28.2248
					-0.0928	27.3793				-0.0928	28.3098
					-0.092	27.4587				-0.092	28.3955
					-0.0912	27.5388				-0.0912	28.4818
					-0.0904	27.6196				-0.0904	28.5689
					-0.0896	27.7011				-0.0896	28.6567
					-0.0888	27.7834				-0.0888	28.7451
					-0.088	27.8664				-0.088	28.8342
					-0.0872	27.9502				-0.0872	28.9241
					-0.0864	28.0347				-0.0864	29.0146
					-0.0856	28.12				-0.0856	29.1058
					-0.0848	28.206				-0.0848	29.1978
					-0.084	28.2928				-0.084	29.2904
					-0.0832	28.3804				-0.0832	29.3838
					-0.0824	28.4687				-0.0824	29.4779
					-0.0816	28.5578				-0.0816	29.5726
					-0.0808	28.6477				-0.0808	29.6681
					-0.08	28.7384				-0.08	29.7643
					-0.0792	28.8298				-0.0792	29.8613
					-0.0784	28.922				-0.0784	29.9589
					-0.0776	29.0151				-0.0776	30.0573
					-0.0768	29.1089				-0.0768	30.1564
					-0.076	29.2035				-0.076	30.2563
					-0.0752	29.2989				-0.0752	30.3568
					-0.0744	29.3951				-0.0744	30.4581
					-0.0736	29.4921				-0.0736	30.5601
					-0.0728	29.59				-0.0728	30.6629
					-0.072	29.6886				-0.072	30.7664
					-0.0712	29.7881				-0.0712	30.8706
					-0.0704	29.8884				-0.0704	30.9756
					-0.0696	29.9895				-0.0696	31.0813
					-0.0688	30.0914				-0.0688	31.1878
					-0.068	30.1941				-0.068	31.295
					-0.0672	30.2977				-0.0672	31.4029
					-0.0664	30.4021				-0.0664	31.5116
					-0.0656	30.5074				-0.0656	31.621
					-0.0648	30.6134				-0.0648	31.7312
					-0.064	30.7204				-0.064	31.8421
					-0.0632	30.8281				-0.0632	31.9538
					-0.0624	30.9367				-0.0624	32.0662
					-0.0616	31.0461				-0.0616	32.1794
					-0.0608	31.1564				-0.0608	32.2933
					-0.06	31.2676				-0.06	32.408
					-0.0592	31.3795				-0.0592	32.5234
					-0.0584	31.4924				-0.0584	32.6395
					-0.0576	31.606				-0.0576	32.7564
					-0.0568	31.7206				-0.0568	32.8741
					-0.056	31.836				-0.056	32.9925
					-0.0552	31.9522				-0.0552	33.1117
					-0.0544	32.0693				-0.0544	33.2316
					-0.0536	32.1872				-0.0536	33.3523
					-0.0528	32.306				-0.0528	33.4737
					-0.052	32.4257				-0.052	33.5958
					-0.0512	32.5462				-0.0512	33.7187
					-0.0504	32.6676				-0.0504	33.8424
					-0.0496	32.7898				-0.0496	33.9668
					-0.0488	32.9129				-0.0488	34.0919
					-0.048	33.0369				-0.048	34.2178
					-0.0472	33.1617				-0.0472	34.3444
					-0.0464	33.2874				-0.0464	34.4718
					-0.0456	33.4139				-0.0456	34.5999
					-0.0448	33.5413				-0.0448	34.7287
					-0.044	33.6695				-0.044	34.8583
					-0.0432	33.7986				-0.0432	34.9886
					-0.0424	33.9285				-0.0424	35.1197
					-0.0416	34.0593				-0.0416	35.2514
					-0.0408	34.191				-0.0408	35.3839
					-0.04	34.3235				-0.04	35.5172
					-0.0392	34.4568				-0.0392	35.6511
					-0.0384	34.591				-0.0384	35.7858
					-0.0376	34.7261				-0.0376	35.9212
					-0.0368	34.862				-0.0368	36.0573
					-0.036	34.9987				-0.036	36.1941
					-0.0352	35.1363				-0.0352	36.3316
					-0.0344	35.2747				-0.0344	36.4698
					-0.0336	35.4139				-0.0336	36.6088
					-0.0328	35.554				-0.0328	36.7484
					-0.032	35.6949				-0.032	36.8888
					-0.0312	35.8366				-0.0312	37.0298
					-0.0304	35.9792				-0.0304	37.1715
					-0.0296	36.1225				-0.0296	37.3139
					-0.0288	36.2667				-0.0288	37.457
					-0.028	36.4117				-0.028	37.6007
					-0.0272	36.5575				-0.0272	37.7452
					-0.0264	36.7041				-0.0264	37.8903
					-0.0256	36.8515				-0.0256	38.036
					-0.0248	36.9997				-0.0248	38.1825
					-0.024	37.1487				-0.024	38.3295
					-0.0232	37.2985				-0.0232	38.4773
					-0.0224	37.449				-0.0224	38.6257
					-0.0216	37.6004				-0.0216	38.7747
					-0.0208	37.7525				-0.0208	38.9243
					-0.02	37.9054				-0.02	39.0746
					-0.0192	38.059				-0.0192	39.2255
					-0.0184	38.2134				-0.0184	39.3771
					-0.0176	38.3685				-0.0176	39.5292
					-0.0168	38.5244				-0.0168	39.682
					-0.016	38.681				-0.016	39.8353
					-0.0152	38.8384				-0.0152	39.9893
					-0.0144	38.9964				-0.0144	40.1438
					-0.0136	39.1552				-0.0136	40.299
					-0.0128	39.3147				-0.0128	40.4547
					-0.012	39.4749				-0.012	40.611
					-0.0112	39.6358				-0.0112	40.7678
					-0.0104	39.7974				-0.0104	40.9252
					-0.0096	39.9597				-0.0096	41.0832
					-0.0088	40.1226				-0.0088	41.2416
					-0.008	40.2863				-0.008	41.4007
					-0.0072	40.4505				-0.0072	41.5602
					-0.0064	40.6154				-0.0064	41.7203
					-0.0056	40.781				-0.0056	41.8809
					-0.0048	40.9472				-0.0048	42.042
					-0.004	41.114				-0.004	42.2036
					-0.0032	41.2815				-0.0032	42.3657
					-0.0024	41.4495				-0.0024	42.5283
					-0.0016	41.6181				-0.0016	42.6914
					-0.0008	41.7874				-0.0008	42.8549
					0	41.9572				0	43.0189
					0.0008	42.1276				0.0008	43.1834
					0.0016	42.2985				0.0016	43.3482
					0.0024	42.47				0.0024	43.5136
					0.0032	42.642				0.0032	43.6793
					0.004	42.8146				0.004	43.8455
					0.0048	42.9877				0.0048	44.0121
					0.0056	43.1613				0.0056	44.179
					0.0064	43.3354				0.0064	44.3464
					0.0072	43.51				0.0072	44.5142
					0.008	43.685				0.008	44.6823
					0.0088	43.8605				0.0088	44.8508
					0.0096	44.0365				0.0096	45.0196
					0.0104	44.213				0.0104	45.1888
					0.0112	44.3898				0.0112	45.3583
					0.012	44.5671				0.012	45.5282
					0.0128	44.7448				0.0128	45.6983
					0.0136	44.9229				0.0136	45.8688
					0.0144	45.1014				0.0144	46.0396
					0.0152	45.2802				0.0152	46.2106
					0.016	45.4594				0.016	46.382
					0.0168	45.639				0.0168	46.5536
					0.0176	45.8189				0.0176	46.7254
					0.0184	45.9992				0.0184	46.8975
					0.0192	46.1797				0.0192	47.0699
					0.02	46.3606				0.02	47.2424
					0.0208	46.5417				0.0208	47.4152
					0.0216	46.7231				0.0216	47.5882
					0.0224	46.9048				0.0224	47.7614
					0.0232	47.0867				0.0232	47.9348
					0.024	47.2689				0.024	48.1083
					0.0248	47.4513				0.0248	48.282
					0.0256	47.6339				0.0256	48.4559
					0.0264	47.8167				0.0264	48.6299
					0.0272	47.9998				0.0272	48.8041
					0.028	48.1829				0.028	48.9783
					0.0288	48.3663				0.0288	49.1527
					0.0296	48.5497				0.0296	49.3272
					0.0304	48.7334				0.0304	49.5017
					0.0312	48.9171				0.0312	49.6764
					0.032	49.1009				0.032	49.8511
					0.0328	49.2849				0.0328	50.0259
					0.0336	49.4689				0.0336	50.2007
					0.0344	49.653				0.0344	50.3755
					0.0352	49.8371				0.0352	50.5504
					0.036	50.0213				0.036	50.7253
					0.0368	50.2055				0.0368	50.9002
					0.0376	50.3897				0.0376	51.0751
					0.0384	50.5739				0.0384	51.25
					0.0392	50.7582				0.0392	51.4248
					0.04	50.9423				0.04	51.5996
					0.0408	51.1265				0.0408	51.7744
					0.0416	51.3106				0.0416	51.9491
					0.0424	51.4946				0.0424	52.1237
					0.0432	51.6785				0.0432	52.2982
					0.044	51.8623				0.044	52.4726
					0.0448	52.0461				0.0448	52.647
					0.0456	52.2297				0.0456	52.8212
					0.0464	52.4132				0.0464	52.9953
					0.0472	52.5965				0.0472	53.1692
					0.048	52.7797				0.048	53.3431
					0.0488	52.9626				0.0488	53.5167
					0.0496	53.1455				0.0496	53.6902
					0.0504	53.3281				0.0504	53.8635
					0.0512	53.5104				0.0512	54.0366
					0.052	53.6926				0.052	54.2095
					0.0528	53.8745				0.0528	54.3822
					0.0536	54.0562				0.0536	54.5547
					0.0544	54.2376				0.0544	54.7269
					0.0552	54.4187				0.0552	54.899
					0.056	54.5996				0.056	55.0707
					0.0568	54.7801				0.0568	55.2422
					0.0576	54.9603				0.0576	55.4134
					0.0584	55.1402				0.0584	55.5844
					0.0592	55.3198				0.0592	55.755
					0.06	55.499				0.06	55.9254
					0.0608	55.6778				0.0608	56.0954
					0.0616	55.8563				0.0616	56.2651
					0.0624	56.0344				0.0624	56.4345
					0.0632	56.2121				0.0632	56.6036
					0.064	56.3893				0.064	56.7723
					0.0648	56.5662				0.0648	56.9406
					0.0656	56.7426				0.0656	57.1086
					0.0664	56.9185				0.0664	57.2762
					0.0672	57.094				0.0672	57.4434
					0.068	57.2691				0.068	57.6102
					0.0688	57.4436				0.0688	57.7767
					0.0696	57.6177				0.0696	57.9427
					0.0704	57.7913				0.0704	58.1082
					0.0712	57.9643				0.0712	58.2734
					0.072	58.1369				0.072	58.4381
					0.0728	58.3089				0.0728	58.6024
					0.0736	58.4803				0.0736	58.7662
					0.0744	58.6513				0.0744	58.9295
					0.0752	58.8216				0.0752	59.0924
					0.076	58.9914				0.076	59.2548
					0.0768	59.1606				0.0768	59.4167
					0.0776	59.3292				0.0776	59.5781
					0.0784	59.4972				0.0784	59.739
					0.0792	59.6646				0.0792	59.8994
					0.08	59.8314				0.08	60.0593
					0.0808	59.9976				0.0808	60.2187
					0.0816	60.1631				0.0816	60.3775
					0.0824	60.328				0.0824	60.5358
					0.0832	60.4923				0.0832	60.6935
					0.084	60.6559				0.084	60.8507
					0.0848	60.8188				0.0848	61.0073
					0.0856	60.981				0.0856	61.1634
					0.0864	61.1426				0.0864	61.3188
					0.0872	61.3034				0.0872	61.4737
					0.088	61.4636				0.088	61.6281
					0.0888	61.6231				0.0888	61.7818
					0.0896	61.7818				0.0896	61.9349
					0.0904	61.9399				0.0904	62.0874
					0.0912	62.0972				0.0912	62.2393
					0.092	62.2538				0.092	62.3906
					0.0928	62.4096				0.0928	62.5413
					0.0936	62.5647				0.0936	62.6913
					0.0944	62.7191				0.0944	62.8407
					0.0952	62.8727				0.0952	62.9895
					0.096	63.0255				0.096	63.1376
					0.0968	63.1776				0.0968	63.2851
					0.0976	63.3289				0.0976	63.4319
					0.0984	63.4794				0.0984	63.5781
					0.0992	63.6292				0.0992	63.7236
					0.1	63.7781				0.1	63.8684
					0.1008	63.9263				0.1008	64.0126
					0.1016	64.0736				0.1016	64.1561
					0.1024	64.2202				0.1024	64.2989
					0.1032	64.366				0.1032	64.441
					0.104	64.5109				0.104	64.5825
					0.1048	64.6551				0.1048	64.7232
					0.1056	64.7984				0.1056	64.8633
					0.1064	64.9409				0.1064	65.0027
					0.1072	65.0826				0.1072	65.1413
					0.108	65.2235				0.108	65.2793
					0.1088	65.3635				0.1088	65.4165
					0.1096	65.5027				0.1096	65.5531
					0.1104	65.6411				0.1104	65.6889
					0.1112	65.7786				0.1112	65.824
					0.112	65.9153				0.112	65.9584
					0.1128	66.0511				0.1128	66.092
					0.1136	66.1861				0.1136	66.225
					0.1144	66.3203				0.1144	66.3572
					0.1152	66.4536				0.1152	66.4887
					0.116	66.5861				0.116	66.6194
					0.1168	66.7177				0.1168	66.7494
					0.1176	66.8485				0.1176	66.8787
					0.1184	66.9784				0.1184	67.0073
					0.1192	67.1074				0.1192	67.1351
					0.12	67.2356				0.12	67.2622
					0.1208	67.363				0.1208	67.3885
					0.1216	67.4894				0.1216	67.5141
					0.1224	67.6151				0.1224	67.6389
					0.1232	67.7398				0.1232	67.763
					0.124	67.8638				0.124	67.8864
					0.1248	67.9868				0.1248	68.009
					0.1256	68.109				0.1256	68.1309
					0.1264	68.2303				0.1264	68.252
					0.1272	68.3508				0.1272	68.3723
					0.128	68.4704				0.128	68.492
					0.1288	68.5892				0.1288	68.6108
					0.1296	68.7071				0.1296	68.729
					0.1304	68.8242				0.1304	68.8463
					0.1312	68.9404				0.1312	68.9629
					0.132	69.0557				0.132	69.0788
					0.1328	69.1702				0.1328	69.1939
					0.1336	69.2838				0.1336	69.3083
					0.1344	69.3966				0.1344	69.4219
					0.1352	69.5086				0.1352	69.5348
					0.136	69.6197				0.136	69.6469
					0.1368	69.7299				0.1368	69.7583
					0.1376	69.8393				0.1376	69.8689
					0.1384	69.9479				0.1384	69.9788
					0.1392	70.0556				0.1392	70.0879
					0.14	70.1624				0.14	70.1963
					0.1408	70.2685				0.1408	70.304
					0.1416	70.3737				0.1416	70.4109
					0.1424	70.4781				0.1424	70.517
					0.1432	70.5816				0.1432	70.6225
					0.144	70.6843				0.144	70.7271
					0.1448	70.7862				0.1448	70.8311
					0.1456	70.8873				0.1456	70.9343
					0.1464	70.9875				0.1464	71.0368
					0.1472	71.0869				0.1472	71.1385
					0.148	71.1855				0.148	71.2395
					0.1488	71.2833				0.1488	71.3398
					0.1496	71.3803				0.1496	71.4393
					0.1504	71.4765				0.1504	71.5381
					0.1512	71.5719				0.1512	71.6362
					0.152	71.6665				0.152	71.7336
					0.1528	71.7602				0.1528	71.8303
					0.1536	71.8532				0.1536	71.9262
					0.1544	71.9454				0.1544	72.0214
					0.1552	72.0368				0.1552	72.1159
					0.156	72.1275				0.156	72.2097
					0.1568	72.2173				0.1568	72.3028
					0.1576	72.3064				0.1576	72.3951
					0.1584	72.3947				0.1584	72.4868
					0.1592	72.4822				0.1592	72.5778
					0.16	72.569				0.16	72.668
					0.1608	72.655				0.1608	72.7576
					0.1616	72.7402				0.1616	72.8464
					0.1624	72.8247				0.1624	72.9346
					0.1632	72.9084				0.1632	73.0221
					0.164	72.9914				0.164	73.1089
					0.1648	73.0737				0.1648	73.195
					0.1656	73.1552				0.1656	73.2804
					0.1664	73.2359				0.1664	73.3652
					0.1672	73.316				0.1672	73.4492
					0.168	73.3953				0.168	73.5326
					0.1688	73.4739				0.1688	73.6154
					0.1696	73.5518				0.1696	73.6974
					0.1704	73.6289				0.1704	73.7788
					0.1712	73.7054				0.1712	73.8596
					0.172	73.7811				0.172	73.9396
					0.1728	73.8562				0.1728	74.0191
					0.1736	73.9305				0.1736	74.0978
					0.1744	74.0042				0.1744	74.1759
					0.1752	74.0772				0.1752	74.2534
					0.176	74.1494				0.176	74.3303
					0.1768	74.221				0.1768	74.4064
					0.1776	74.292				0.1776	74.482
					0.1784	74.3622				0.1784	74.5569
					0.1792	74.4318				0.1792	74.6312
					0.18	74.5007				0.18	74.7049
					0.1808	74.569				0.1808	74.7779
					0.1816	74.6366				0.1816	74.8504
					0.1824	74.7036				0.1824	74.9222
					0.1832	74.7699				0.1832	74.9934
					0.184	74.8356				0.184	75.064
					0.1848	74.9006				0.1848	75.1339
					0.1856	74.9651				0.1856	75.2033
					0.1864	75.0288				0.1864	75.2721
					0.1872	75.092				0.1872	75.3403
					0.188	75.1546				0.188	75.4079
					0.1888	75.2165				0.1888	75.4749
					0.1896	75.2778				0.1896	75.5413
					0.1904	75.3386				0.1904	75.6072
					0.1912	75.3987				0.1912	75.6724
					0.192	75.4582				0.192	75.7371
					0.1928	75.5171				0.1928	75.8012
					0.1936	75.5755				0.1936	75.8648
					0.1944	75.6333				0.1944	75.9278
					0.1952	75.6905				0.1952	75.9902
					0.196	75.7471				0.196	76.0521
					0.1968	75.8031				0.1968	76.1134
					0.1976	75.8586				0.1976	76.1742
					0.1984	75.9136				0.1984	76.2344
					0.1992	75.9679				0.1992	76.2941
					0.2	76.0218				0.2	76.3533
					0.2008	76.075				0.2008	76.4119
					0.2016	76.1278				0.2016	76.47
					0.2024	76.18				0.2024	76.5275
					0.2032	76.2317				0.2032	76.5846
					0.204	76.2828				0.204	76.6411
					0.2048	76.3334				0.2048	76.6971
					0.2056	76.3835				0.2056	76.7526
					0.2064	76.4331				0.2064	76.8076
					0.2072	76.4822				0.2072	76.862
					0.208	76.5307				0.208	76.916
					0.2088	76.5788				0.2088	76.9695
					0.2096	76.6263				0.2096	77.0225
					0.2104	76.6734				0.2104	77.0749
					0.2112	76.72				0.2112	77.1269
					0.212	76.7661				0.212	77.1785
					0.2128	76.8117				0.2128	77.2295
					0.2136	76.8568				0.2136	77.2801
					0.2144	76.9015				0.2144	77.3301
					0.2152	76.9457				0.2152	77.3798
					0.216	76.9894				0.216	77.4289
					0.2168	77.0327				0.2168	77.4776
					0.2176	77.0755				0.2176	77.5258
					0.2184	77.1179				0.2184	77.5736
					0.2192	77.1598				0.2192	77.6209
					0.22	77.2013				0.22	77.6678
					0.2208	77.2423				0.2208	77.7142
					0.2216	77.2829				0.2216	77.7602
					0.2224	77.3231				0.2224	77.8058
					0.2232	77.3628				0.2232	77.8509
					0.224	77.4021				0.224	77.8956
					0.2248	77.441				0.2248	77.9398
					0.2256	77.4795				0.2256	77.9837
					0.2264	77.5175				0.2264	78.0271
					0.2272	77.5552				0.2272	78.0701
					0.228	77.5925				0.228	78.1126
					0.2288	77.6293				0.2288	78.1548
					0.2296	77.6658				0.2296	78.1966
					0.2304	77.7018				0.2304	78.2379
					0.2312	77.7375				0.2312	78.2789
					0.232	77.7728				0.232	78.3194
					0.2328	77.8077				0.2328	78.3596
					0.2336	77.8422				0.2336	78.3994
					0.2344	77.8763				0.2344	78.4388
					0.2352	77.9101				0.2352	78.4778
					0.236	77.9435				0.236	78.5164
					0.2368	77.9766				0.2368	78.5546
					0.2376	78.0093				0.2376	78.5925
					0.2384	78.0416				0.2384	78.63
					0.2392	78.0736				0.2392	78.6671
					0.24	78.1052				0.24	78.7039
					0.2408	78.1365				0.2408	78.7403
					0.2416	78.1674				0.2416	78.7763
					0.2424	78.198				0.2424	78.812
					0.2432	78.2283				0.2432	78.8473
					0.244	78.2582				0.244	78.8823
					0.2448	78.2878				0.2448	78.9169
					0.2456	78.317				0.2456	78.9512
					0.2464	78.346				0.2464	78.9852
					0.2472	78.3746				0.2472	79.0188
					0.248	78.4029				0.248	79.052
					0.2488	78.4309				0.2488	79.085
					0.2496	78.4586				0.2496	79.1176
					0.2504	78.486				0.2504	79.1499
					0.2512	78.513				0.2512	79.1818
					0.252	78.5398				0.252	79.2135
					0.2528	78.5663				0.2528	79.2448
					0.2536	78.5925				0.2536	79.2758
					0.2544	78.6184				0.2544	79.3065
					0.2552	78.644				0.2552	79.3369
					0.256	78.6693				0.256	79.367
					0.2568	78.6943				0.2568	79.3968
					0.2576	78.719				0.2576	79.4263
					0.2584	78.7435				0.2584	79.4554
					0.2592	78.7677				0.2592	79.4843
					0.26	78.7916				0.26	79.5129
					0.2608	78.8153				0.2608	79.5412
					0.2616	78.8387				0.2616	79.5692
					0.2624	78.8618				0.2624	79.597
					0.2632	78.8847				0.2632	79.6244
					0.264	78.9073				0.264	79.6516
					0.2648	78.9296				0.2648	79.6785
					0.2656	78.9517				0.2656	79.7051
					0.2664	78.9736				0.2664	79.7314
					0.2672	78.9952				0.2672	79.7575
					0.268	79.0166				0.268	79.7833
					0.2688	79.0377				0.2688	79.8089
					0.2696	79.0586				0.2696	79.8342
					0.2704	79.0792				0.2704	79.8592
					0.2712	79.0996				0.2712	79.8839
					0.272	79.1198				0.272	79.9085
					0.2728	79.1397				0.2728	79.9327
					0.2736	79.1595				0.2736	79.9567
					0.2744	79.1789				0.2744	79.9805
					0.2752	79.1982				0.2752	80.004
					0.276	79.2173				0.276	80.0273
					0.2768	79.2361				0.2768	80.0503
					0.2776	79.2547				0.2776	80.0731
					0.2784	79.2732				0.2784	80.0957
					0.2792	79.2914				0.2792	80.118
					0.28	79.3093				0.28	80.1401
					0.2808	79.3271				0.2808	80.162
					0.2816	79.3447				0.2816	80.1836
					0.2824	79.3621				0.2824	80.2051
					0.2832	79.3793				0.2832	80.2263
					0.284	79.3963				0.284	80.2472
					0.2848	79.4131				0.2848	80.268
					0.2856	79.4297				0.2856	80.2885
					0.2864	79.4461				0.2864	80.3089
					0.2872	79.4623				0.2872	80.329
					0.288	79.4783				0.288	80.3489
					0.2888	79.4942				0.2888	80.3686
					0.2896	79.5098				0.2896	80.3881
					0.2904	79.5253				0.2904	80.4074
					0.2912	79.5406				0.2912	80.4265
					0.292	79.5557				0.292	80.4453
					0.2928	79.5707				0.2928	80.464
					0.2936	79.5855				0.2936	80.4825
					0.2944	79.6001				0.2944	80.5008
					0.2952	79.6145				0.2952	80.5189
					0.296	79.6288				0.296	80.5369
					0.2968	79.6429				0.2968	80.5546
					0.2976	79.6569				0.2976	80.5721
					0.2984	79.6707				0.2984	80.5895
					0.2992	79.6843				0.2992	80.6067
					0.3	79.6978				0.3	80.6237
					0.3008	79.7111				0.3008	80.6405
					0.3016	79.7242				0.3016	80.6571
					0.3024	79.7372				0.3024	80.6736
					0.3032	79.7501				0.3032	80.6899
					0.304	79.7628				0.304	80.706
					0.3048	79.7754				0.3048	80.7219
					0.3056	79.7878				0.3056	80.7377
					0.3064	79.8001				0.3064	80.7533
					0.3072	79.8122				0.3072	80.7688
					0.308	79.8242				0.308	80.7841
					0.3088	79.836				0.3088	80.7992
					0.3096	79.8477				0.3096	80.8142
					0.3104	79.8593				0.3104	80.829
					0.3112	79.8707				0.3112	80.8436
					0.312	79.882				0.312	80.8581
					0.3128	79.8932				0.3128	80.8724
					0.3136	79.9042				0.3136	80.8866
					0.3144	79.9152				0.3144	80.9007
					0.3152	79.9259				0.3152	80.9145
					0.316	79.9366				0.316	80.9283
					0.3168	79.9471				0.3168	80.9419
					0.3176	79.9575				0.3176	80.9553
					0.3184	79.9678				0.3184	80.9686
					0.3192	79.978				0.3192	80.9818
					0.32	79.9881				0.32	80.9948
					0.3208	79.998				0.3208	81.0077
					0.3216	80.0078				0.3216	81.0204
					0.3224	80.0175				0.3224	81.033
					0.3232	80.0271				0.3232	81.0455
					0.324	80.0366				0.324	81.0579
					0.3248	80.0459				0.3248	81.0701
					0.3256	80.0552				0.3256	81.0822
					0.3264	80.0643				0.3264	81.0941
					0.3272	80.0734				0.3272	81.1059
					0.328	80.0823				0.328	81.1176
					0.3288	80.0911				0.3288	81.1292
					0.3296	80.0999				0.3296	81.1406
					0.3304	80.1085				0.3304	81.152
					0.3312	80.117				0.3312	81.1632
					0.332	80.1254				0.332	81.1742
					0.3328	80.1337				0.3328	81.1852
					0.3336	80.142				0.3336	81.1961
					0.3344	80.1501				0.3344	81.2068
					0.3352	80.1581				0.3352	81.2174
					0.336	80.1661				0.336	81.2279
					0.3368	80.1739				0.3368	81.2383
					0.3376	80.1816				0.3376	81.2486
					0.3384	80.1893				0.3384	81.2587
					0.3392	80.1969				0.3392	81.2688
					0.34	80.2044				0.34	81.2787
					0.3408	80.2118				0.3408	81.2886
					0.3416	80.2191				0.3416	81.2983
					0.3424	80.2263				0.3424	81.3079
					0.3432	80.2334				0.3432	81.3175
					0.344	80.2405				0.344	81.3269
					0.3448	80.2474				0.3448	81.3362
					0.3456	80.2543				0.3456	81.3454
					0.3464	80.2611				0.3464	81.3546
					0.3472	80.2678				0.3472	81.3636
					0.348	80.2745				0.348	81.3725
					0.3488	80.281				0.3488	81.3813
					0.3496	80.2875				0.3496	81.3901
					0.3504	80.2939				0.3504	81.3987
					0.3512	80.3003				0.3512	81.4073
					0.352	80.3065				0.352	81.4157
					0.3528	80.3127				0.3528	81.4241
					0.3536	80.3188				0.3536	81.4324
					0.3544	80.3249				0.3544	81.4405
					0.3552	80.3308				0.3552	81.4486
					0.356	80.3367				0.356	81.4566
					0.3568	80.3426				0.3568	81.4646
					0.3576	80.3483				0.3576	81.4724
					0.3584	80.354				0.3584	81.4802
					0.3592	80.3596				0.3592	81.4878
					0.36	80.3652				0.36	81.4954
					0.3608	80.3707				0.3608	81.5029
					0.3616	80.3761				0.3616	81.5103
					0.3624	80.3815				0.3624	81.5177
					0.3632	80.3868				0.3632	81.5249
					0.364	80.392				0.364	81.5321
					0.3648	80.3972				0.3648	81.5392
					0.3656	80.4023				0.3656	81.5462
					0.3664	80.4073				0.3664	81.5532
					0.3672	80.4123				0.3672	81.5601
					0.368	80.4173				0.368	81.5669
					0.3688	80.4221				0.3688	81.5736
					0.3696	80.4269				0.3696	81.5802
					0.3704	80.4317				0.3704	81.5868
					0.3712	80.4364				0.3712	81.5933
					0.372	80.4411				0.372	81.5998
					0.3728	80.4456				0.3728	81.6061
					0.3736	80.4502				0.3736	81.6124
					0.3744	80.4547				0.3744	81.6187
					0.3752	80.4591				0.3752	81.6248
					0.376	80.4635				0.376	81.6309
					0.3768	80.4678				0.3768	81.637
					0.3776	80.4721				0.3776	81.6429
					0.3784	80.4763				0.3784	81.6488
					0.3792	80.4805				0.3792	81.6546
					0.38	80.4846				0.38	81.6604
					0.3808	80.4887				0.3808	81.6661
					0.3816	80.4927				0.3816	81.6718
					0.3824	80.4967				0.3824	81.6774
					0.3832	80.5006				0.3832	81.6829
					0.384	80.5045				0.384	81.6883
					0.3848	80.5083				0.3848	81.6937
					0.3856	80.5121				0.3856	81.6991
					0.3864	80.5158				0.3864	81.7044
					0.3872	80.5195				0.3872	81.7096
					0.388	80.5232				0.388	81.7148
					0.3888	80.5268				0.3888	81.7199
					0.3896	80.5304				0.3896	81.725
					0.3904	80.5339				0.3904	81.73
					0.3912	80.5374				0.3912	81.7349
					0.392	80.5408				0.392	81.7398
					0.3928	80.5442				0.3928	81.7446
					0.3936	80.5476				0.3936	81.7494
					0.3944	80.5509				0.3944	81.7542
					0.3952	80.5542				0.3952	81.7589
					0.396	80.5575				0.396	81.7635
					0.3968	80.5607				0.3968	81.7681
					0.3976	80.5638				0.3976	81.7726
					0.3984	80.567				0.3984	81.7771
					0.3992	80.57				0.3992	81.7815
					0.4	80.5731				0.4	81.7859

## Sheet: Figure 2e
Figure 2	Psychometric data
2e	vS1 photoexcitation (intensity rats)
			Stimulus 1 photoexcitation (green)					Stimulus 2 photoexcitation (blue)
		DI	Choice I2>I1 (%)	Standard error of mean (SEM), error bars	DI -fitted curve	Choice I2>I1 (%)-fitted curve		Choice I2>I1 (%)	Standard error of mean (SEM), error bars	DI -fitted curve	Choice I2>I1 (%)-fitted curve
		-0.3	16.4692	2.8	-1	13.1197		11.9174	3.3313	-1	5.4685
		-0.2	21.1567	2.6756	-0.998	13.1197		28.9297	2.5773	-0.998	5.4686
		-0.1	40.7452	2.3356	-0.996	13.1197		46.49	8.0959	-0.996	5.4687
		0	62.8577	2.6404	-0.994	13.1197		69.4178	7.2728	-0.994	5.4688
		0.1	82.8156	4.0221	-0.992	13.1197		91.1099	2.912	-0.992	5.4689
		0.2	88.9875	1.1529	-0.99	13.1197		91.5222	3.1867	-0.99	5.469
		0.3	90.7428	3.0612	-0.988	13.1197		94.2897	3.5824	-0.988	5.4691
					-0.986	13.1197				-0.986	5.4692
					-0.984	13.1197				-0.984	5.4693
					-0.982	13.1197				-0.982	5.4694
					-0.98	13.1197				-0.98	5.4695
					-0.978	13.1198				-0.978	5.4696
					-0.976	13.1198				-0.976	5.4697
					-0.974	13.1198				-0.974	5.4698
					-0.972	13.1198				-0.972	5.4699
					-0.97	13.1198				-0.97	5.47
					-0.968	13.1198				-0.968	5.4702
					-0.966	13.1198				-0.966	5.4703
					-0.964	13.1198				-0.964	5.4704
					-0.962	13.1198				-0.962	5.4705
					-0.96	13.1199				-0.96	5.4707
					-0.958	13.1199				-0.958	5.4708
					-0.956	13.1199				-0.956	5.4709
					-0.954	13.1199				-0.954	5.4711
					-0.952	13.1199				-0.952	5.4712
					-0.95	13.1199				-0.95	5.4714
					-0.948	13.1199				-0.948	5.4715
					-0.946	13.12				-0.946	5.4717
					-0.944	13.12				-0.944	5.4718
					-0.942	13.12				-0.942	5.472
					-0.94	13.12				-0.94	5.4721
					-0.938	13.12				-0.938	5.4723
					-0.936	13.12				-0.936	5.4725
					-0.934	13.1201				-0.934	5.4726
					-0.932	13.1201				-0.932	5.4728
					-0.93	13.1201				-0.93	5.473
					-0.928	13.1201				-0.928	5.4732
					-0.926	13.1201				-0.926	5.4734
					-0.924	13.1202				-0.924	5.4736
					-0.922	13.1202				-0.922	5.4738
					-0.92	13.1202				-0.92	5.474
					-0.918	13.1202				-0.918	5.4742
					-0.916	13.1203				-0.916	5.4744
					-0.914	13.1203				-0.914	5.4746
					-0.912	13.1203				-0.912	5.4748
					-0.91	13.1203				-0.91	5.4751
					-0.908	13.1204				-0.908	5.4753
					-0.906	13.1204				-0.906	5.4755
					-0.904	13.1204				-0.904	5.4758
					-0.902	13.1204				-0.902	5.476
					-0.9	13.1205				-0.9	5.4763
					-0.898	13.1205				-0.898	5.4765
					-0.896	13.1205				-0.896	5.4768
					-0.894	13.1206				-0.894	5.4771
					-0.892	13.1206				-0.892	5.4773
					-0.89	13.1206				-0.89	5.4776
					-0.888	13.1207				-0.888	5.4779
					-0.886	13.1207				-0.886	5.4782
					-0.884	13.1207				-0.884	5.4785
					-0.882	13.1208				-0.882	5.4788
					-0.88	13.1208				-0.88	5.4791
					-0.878	13.1208				-0.878	5.4795
					-0.876	13.1209				-0.876	5.4798
					-0.874	13.1209				-0.874	5.4801
					-0.872	13.121				-0.872	5.4805
					-0.87	13.121				-0.87	5.4808
					-0.868	13.1211				-0.868	5.4812
					-0.866	13.1211				-0.866	5.4816
					-0.864	13.1212				-0.864	5.4819
					-0.862	13.1212				-0.862	5.4823
					-0.86	13.1212				-0.86	5.4827
					-0.858	13.1213				-0.858	5.4831
					-0.856	13.1213				-0.856	5.4835
					-0.854	13.1214				-0.854	5.484
					-0.852	13.1215				-0.852	5.4844
					-0.85	13.1215				-0.85	5.4848
					-0.848	13.1216				-0.848	5.4853
					-0.846	13.1216				-0.846	5.4857
					-0.844	13.1217				-0.844	5.4862
					-0.842	13.1218				-0.842	5.4867
					-0.84	13.1218				-0.84	5.4872
					-0.838	13.1219				-0.838	5.4877
					-0.836	13.1219				-0.836	5.4882
					-0.834	13.122				-0.834	5.4887
					-0.832	13.1221				-0.832	5.4892
					-0.83	13.1222				-0.83	5.4898
					-0.828	13.1222				-0.828	5.4904
					-0.826	13.1223				-0.826	5.4909
					-0.824	13.1224				-0.824	5.4915
					-0.822	13.1225				-0.822	5.4921
					-0.82	13.1226				-0.82	5.4927
					-0.818	13.1226				-0.818	5.4934
					-0.816	13.1227				-0.816	5.494
					-0.814	13.1228				-0.814	5.4946
					-0.812	13.1229				-0.812	5.4953
					-0.81	13.123				-0.81	5.496
					-0.808	13.1231				-0.808	5.4967
					-0.806	13.1232				-0.806	5.4974
					-0.804	13.1233				-0.804	5.4981
					-0.802	13.1234				-0.802	5.4989
					-0.8	13.1235				-0.8	5.4997
					-0.798	13.1236				-0.798	5.5004
					-0.796	13.1237				-0.796	5.5012
					-0.794	13.1239				-0.794	5.5021
					-0.792	13.124				-0.792	5.5029
					-0.79	13.1241				-0.79	5.5037
					-0.788	13.1242				-0.788	5.5046
					-0.786	13.1243				-0.786	5.5055
					-0.784	13.1245				-0.784	5.5064
					-0.782	13.1246				-0.782	5.5073
					-0.78	13.1248				-0.78	5.5083
					-0.778	13.1249				-0.778	5.5093
					-0.776	13.125				-0.776	5.5103
					-0.774	13.1252				-0.774	5.5113
					-0.772	13.1254				-0.772	5.5123
					-0.77	13.1255				-0.77	5.5134
					-0.768	13.1257				-0.768	5.5145
					-0.766	13.1258				-0.766	5.5156
					-0.764	13.126				-0.764	5.5167
					-0.762	13.1262				-0.762	5.5179
					-0.76	13.1264				-0.76	5.5191
					-0.758	13.1266				-0.758	5.5203
					-0.756	13.1268				-0.756	5.5215
					-0.754	13.1269				-0.754	5.5228
					-0.752	13.1271				-0.752	5.5241
					-0.75	13.1274				-0.75	5.5254
					-0.748	13.1276				-0.748	5.5268
					-0.746	13.1278				-0.746	5.5282
					-0.744	13.128				-0.744	5.5296
					-0.742	13.1282				-0.742	5.531
					-0.74	13.1285				-0.74	5.5325
					-0.738	13.1287				-0.738	5.534
					-0.736	13.129				-0.736	5.5356
					-0.734	13.1292				-0.734	5.5372
					-0.732	13.1295				-0.732	5.5388
					-0.73	13.1297				-0.73	5.5404
					-0.728	13.13				-0.728	5.5421
					-0.726	13.1303				-0.726	5.5438
					-0.724	13.1306				-0.724	5.5456
					-0.722	13.1309				-0.722	5.5474
					-0.72	13.1312				-0.72	5.5493
					-0.718	13.1315				-0.718	5.5511
					-0.716	13.1318				-0.716	5.5531
					-0.714	13.1322				-0.714	5.555
					-0.712	13.1325				-0.712	5.5571
					-0.71	13.1329				-0.71	5.5591
					-0.708	13.1332				-0.708	5.5612
					-0.706	13.1336				-0.706	5.5634
					-0.704	13.134				-0.704	5.5656
					-0.702	13.1343				-0.702	5.5678
					-0.7	13.1347				-0.7	5.5701
					-0.698	13.1352				-0.698	5.5725
					-0.696	13.1356				-0.696	5.5749
					-0.694	13.136				-0.694	5.5774
					-0.692	13.1364				-0.692	5.5799
					-0.69	13.1369				-0.69	5.5824
					-0.688	13.1374				-0.688	5.5851
					-0.686	13.1378				-0.686	5.5877
					-0.684	13.1383				-0.684	5.5905
					-0.682	13.1388				-0.682	5.5933
					-0.68	13.1393				-0.68	5.5962
					-0.678	13.1399				-0.678	5.5991
					-0.676	13.1404				-0.676	5.6021
					-0.674	13.141				-0.674	5.6052
					-0.672	13.1415				-0.672	5.6083
					-0.67	13.1421				-0.67	5.6115
					-0.668	13.1427				-0.668	5.6148
					-0.666	13.1434				-0.666	5.6181
					-0.664	13.144				-0.664	5.6215
					-0.662	13.1446				-0.662	5.625
					-0.66	13.1453				-0.66	5.6286
					-0.658	13.146				-0.658	5.6323
					-0.656	13.1467				-0.656	5.636
					-0.654	13.1474				-0.654	5.6398
					-0.652	13.1482				-0.652	5.6437
					-0.65	13.1489				-0.65	5.6477
					-0.648	13.1497				-0.648	5.6518
					-0.646	13.1505				-0.646	5.656
					-0.644	13.1514				-0.644	5.6602
					-0.642	13.1522				-0.642	5.6646
					-0.64	13.1531				-0.64	5.669
					-0.638	13.154				-0.638	5.6736
					-0.636	13.1549				-0.636	5.6782
					-0.634	13.1558				-0.634	5.683
					-0.632	13.1568				-0.632	5.6879
					-0.63	13.1578				-0.63	5.6928
					-0.628	13.1588				-0.628	5.6979
					-0.626	13.1598				-0.626	5.7031
					-0.624	13.1609				-0.624	5.7084
					-0.622	13.162				-0.622	5.7138
					-0.62	13.1631				-0.62	5.7194
					-0.618	13.1643				-0.618	5.7251
					-0.616	13.1655				-0.616	5.7309
					-0.614	13.1667				-0.614	5.7368
					-0.612	13.168				-0.612	5.7428
					-0.61	13.1693				-0.61	5.749
					-0.608	13.1706				-0.608	5.7554
					-0.606	13.1719				-0.606	5.7618
					-0.604	13.1733				-0.604	5.7685
					-0.602	13.1748				-0.602	5.7752
					-0.6	13.1762				-0.6	5.7821
					-0.598	13.1777				-0.598	5.7892
					-0.596	13.1793				-0.596	5.7964
					-0.594	13.1809				-0.594	5.8038
					-0.592	13.1825				-0.592	5.8113
					-0.59	13.1842				-0.59	5.819
					-0.588	13.1859				-0.588	5.8269
					-0.586	13.1876				-0.586	5.835
					-0.584	13.1894				-0.584	5.8432
					-0.582	13.1913				-0.582	5.8516
					-0.58	13.1932				-0.58	5.8602
					-0.578	13.1952				-0.578	5.869
					-0.576	13.1972				-0.576	5.878
					-0.574	13.1992				-0.574	5.8872
					-0.572	13.2013				-0.572	5.8966
					-0.57	13.2035				-0.57	5.9062
					-0.568	13.2057				-0.568	5.916
					-0.566	13.208				-0.566	5.926
					-0.564	13.2104				-0.564	5.9363
					-0.562	13.2128				-0.562	5.9468
					-0.56	13.2152				-0.56	5.9575
					-0.558	13.2178				-0.558	5.9684
					-0.556	13.2204				-0.556	5.9796
					-0.554	13.2231				-0.554	5.991
					-0.552	13.2258				-0.552	6.0027
					-0.55	13.2286				-0.55	6.0147
					-0.548	13.2315				-0.548	6.0269
					-0.546	13.2345				-0.546	6.0394
					-0.544	13.2375				-0.544	6.0521
					-0.542	13.2407				-0.542	6.0651
					-0.54	13.2439				-0.54	6.0785
					-0.538	13.2472				-0.538	6.0921
					-0.536	13.2505				-0.536	6.106
					-0.534	13.254				-0.534	6.1202
					-0.532	13.2576				-0.532	6.1347
					-0.53	13.2612				-0.53	6.1496
					-0.528	13.265				-0.528	6.1648
					-0.526	13.2688				-0.526	6.1803
					-0.524	13.2728				-0.524	6.1961
					-0.522	13.2768				-0.522	6.2123
					-0.52	13.281				-0.52	6.2289
					-0.518	13.2853				-0.518	6.2458
					-0.516	13.2896				-0.516	6.2631
					-0.514	13.2941				-0.514	6.2808
					-0.512	13.2988				-0.512	6.2988
					-0.51	13.3035				-0.51	6.3173
					-0.508	13.3084				-0.508	6.3362
					-0.506	13.3134				-0.506	6.3554
					-0.504	13.3185				-0.504	6.3751
					-0.502	13.3238				-0.502	6.3953
					-0.5	13.3292				-0.5	6.4158
					-0.498	13.3347				-0.498	6.4368
					-0.496	13.3404				-0.496	6.4583
					-0.494	13.3462				-0.494	6.4802
					-0.492	13.3522				-0.492	6.5027
					-0.49	13.3584				-0.49	6.5256
					-0.488	13.3647				-0.488	6.549
					-0.486	13.3712				-0.486	6.5729
					-0.484	13.3778				-0.484	6.5974
					-0.482	13.3846				-0.482	6.6223
					-0.48	13.3916				-0.48	6.6478
					-0.478	13.3988				-0.478	6.6739
					-0.476	13.4062				-0.476	6.7006
					-0.474	13.4138				-0.474	6.7278
					-0.472	13.4215				-0.472	6.7556
					-0.47	13.4295				-0.47	6.784
					-0.468	13.4377				-0.468	6.813
					-0.466	13.4461				-0.466	6.8427
					-0.464	13.4547				-0.464	6.873
					-0.462	13.4636				-0.462	6.9039
					-0.46	13.4726				-0.46	6.9356
					-0.458	13.4819				-0.458	6.9679
					-0.456	13.4915				-0.456	7.0009
					-0.454	13.5013				-0.454	7.0346
					-0.452	13.5114				-0.452	7.069
					-0.45	13.5217				-0.45	7.1042
					-0.448	13.5323				-0.448	7.1402
					-0.446	13.5432				-0.446	7.1769
					-0.444	13.5544				-0.444	7.2144
					-0.442	13.5658				-0.442	7.2527
					-0.44	13.5776				-0.44	7.2918
					-0.438	13.5896				-0.438	7.3318
					-0.436	13.602				-0.436	7.3726
					-0.434	13.6147				-0.434	7.4143
					-0.432	13.6278				-0.432	7.4569
					-0.43	13.6411				-0.43	7.5004
					-0.428	13.6549				-0.428	7.5448
					-0.426	13.669				-0.426	7.5902
					-0.424	13.6834				-0.424	7.6365
					-0.422	13.6983				-0.422	7.6839
					-0.42	13.7135				-0.42	7.7322
					-0.418	13.7291				-0.418	7.7815
					-0.416	13.7451				-0.416	7.8319
					-0.414	13.7615				-0.414	7.8834
					-0.412	13.7784				-0.412	7.936
					-0.41	13.7957				-0.41	7.9896
					-0.408	13.8135				-0.408	8.0444
					-0.406	13.8317				-0.406	8.1004
					-0.404	13.8504				-0.404	8.1575
					-0.402	13.8696				-0.402	8.2158
					-0.4	13.8893				-0.4	8.2754
					-0.398	13.9094				-0.398	8.3361
					-0.396	13.9302				-0.396	8.3982
					-0.394	13.9514				-0.394	8.4616
					-0.392	13.9732				-0.392	8.5263
					-0.39	13.9956				-0.39	8.5923
					-0.388	14.0185				-0.388	8.6597
					-0.386	14.0421				-0.386	8.7285
					-0.384	14.0662				-0.384	8.7987
					-0.382	14.091				-0.382	8.8704
					-0.38	14.1164				-0.38	8.9435
					-0.378	14.1425				-0.378	9.0182
					-0.376	14.1692				-0.376	9.0944
					-0.374	14.1966				-0.374	9.1722
					-0.372	14.2248				-0.372	9.2515
					-0.37	14.2536				-0.37	9.3325
					-0.368	14.2832				-0.368	9.4151
					-0.366	14.3136				-0.366	9.4995
					-0.364	14.3447				-0.364	9.5855
					-0.362	14.3767				-0.362	9.6733
					-0.36	14.4094				-0.36	9.7628
					-0.358	14.443				-0.358	9.8542
					-0.356	14.4775				-0.356	9.9474
					-0.354	14.5128				-0.354	10.0425
					-0.352	14.5491				-0.352	10.1395
					-0.35	14.5863				-0.35	10.2384
					-0.348	14.6244				-0.348	10.3393
					-0.346	14.6635				-0.346	10.4422
					-0.344	14.7035				-0.344	10.5472
					-0.342	14.7446				-0.342	10.6543
					-0.34	14.7868				-0.34	10.7634
					-0.338	14.83				-0.338	10.8747
					-0.336	14.8743				-0.336	10.9882
					-0.334	14.9197				-0.334	11.104
					-0.332	14.9663				-0.332	11.2219
					-0.33	15.014				-0.33	11.3422
					-0.328	15.063				-0.328	11.4648
					-0.326	15.1132				-0.326	11.5898
					-0.324	15.1646				-0.324	11.7172
					-0.322	15.2173				-0.322	11.8471
					-0.32	15.2714				-0.32	11.9795
					-0.318	15.3268				-0.318	12.1143
					-0.316	15.3836				-0.316	12.2518
					-0.314	15.4418				-0.314	12.3918
					-0.312	15.5015				-0.312	12.5345
					-0.31	15.5626				-0.31	12.6799
					-0.308	15.6253				-0.308	12.8281
					-0.306	15.6895				-0.306	12.9789
					-0.304	15.7553				-0.304	13.1326
					-0.302	15.8227				-0.302	13.2892
					-0.3	15.8918				-0.3	13.4486
					-0.298	15.9626				-0.298	13.611
					-0.296	16.0351				-0.296	13.7763
					-0.294	16.1094				-0.294	13.9447
					-0.292	16.1856				-0.292	14.1161
					-0.29	16.2635				-0.29	14.2906
					-0.288	16.3434				-0.288	14.4682
					-0.286	16.4252				-0.286	14.649
					-0.284	16.5091				-0.284	14.8331
					-0.282	16.5949				-0.282	15.0204
					-0.28	16.6828				-0.28	15.211
					-0.278	16.7728				-0.278	15.4049
					-0.276	16.865				-0.276	15.6022
					-0.274	16.9594				-0.274	15.8029
					-0.272	17.056				-0.272	16.0071
					-0.27	17.1549				-0.27	16.2148
					-0.268	17.2562				-0.268	16.426
					-0.266	17.3599				-0.266	16.6407
					-0.264	17.4661				-0.264	16.8591
					-0.262	17.5747				-0.262	17.0812
					-0.26	17.6859				-0.26	17.3069
					-0.258	17.7996				-0.258	17.5363
					-0.256	17.9161				-0.256	17.7695
					-0.254	18.0352				-0.254	18.0065
					-0.252	18.1571				-0.252	18.2473
					-0.25	18.2818				-0.25	18.492
					-0.248	18.4094				-0.248	18.7406
					-0.246	18.5399				-0.246	18.9931
					-0.244	18.6733				-0.244	19.2495
					-0.242	18.8098				-0.242	19.5099
					-0.24	18.9494				-0.24	19.7743
					-0.238	19.0922				-0.238	20.0428
					-0.236	19.2381				-0.236	20.3153
					-0.234	19.3873				-0.234	20.5919
					-0.232	19.5398				-0.232	20.8727
					-0.23	19.6957				-0.23	21.1575
					-0.228	19.855				-0.228	21.4465
					-0.226	20.0178				-0.226	21.7397
					-0.224	20.1842				-0.224	22.0371
					-0.222	20.3541				-0.222	22.3387
					-0.22	20.5277				-0.22	22.6445
					-0.218	20.7051				-0.218	22.9546
					-0.216	20.8862				-0.216	23.2689
					-0.214	21.0712				-0.214	23.5874
					-0.212	21.2601				-0.212	23.9103
					-0.21	21.453				-0.21	24.2374
					-0.208	21.6498				-0.208	24.5687
					-0.206	21.8508				-0.206	24.9044
					-0.204	22.0558				-0.204	25.2443
					-0.202	22.2651				-0.202	25.5885
					-0.2	22.4786				-0.2	25.937
					-0.198	22.6964				-0.198	26.2897
					-0.196	22.9185				-0.196	26.6467
					-0.194	23.1451				-0.194	27.008
					-0.192	23.3761				-0.192	27.3735
					-0.19	23.6116				-0.19	27.7432
					-0.188	23.8517				-0.188	28.1171
					-0.186	24.0964				-0.186	28.4951
					-0.184	24.3458				-0.184	28.8773
					-0.182	24.5998				-0.182	29.2637
					-0.18	24.8587				-0.18	29.6541
					-0.178	25.1223				-0.178	30.0487
					-0.176	25.3907				-0.176	30.4472
					-0.174	25.6641				-0.174	30.8497
					-0.172	25.9423				-0.172	31.2562
					-0.17	26.2255				-0.17	31.6667
					-0.168	26.5137				-0.168	32.081
					-0.166	26.8069				-0.166	32.4991
					-0.164	27.1051				-0.164	32.921
					-0.162	27.4084				-0.162	33.3466
					-0.16	27.7169				-0.16	33.7758
					-0.158	28.0304				-0.158	34.2087
					-0.156	28.3491				-0.156	34.6451
					-0.154	28.6729				-0.154	35.085
					-0.152	29.0019				-0.152	35.5284
					-0.15	29.336				-0.15	35.975
					-0.148	29.6754				-0.148	36.425
					-0.146	30.0199				-0.146	36.8781
					-0.144	30.3696				-0.144	37.3343
					-0.142	30.7245				-0.142	37.7936
					-0.14	31.0846				-0.14	38.2559
					-0.138	31.4498				-0.138	38.721
					-0.136	31.8202				-0.136	39.1889
					-0.134	32.1957				-0.134	39.6595
					-0.132	32.5763				-0.132	40.1327
					-0.13	32.9619				-0.13	40.6085
					-0.128	33.3526				-0.128	41.0866
					-0.126	33.7483				-0.126	41.567
					-0.124	34.149				-0.124	42.0497
					-0.122	34.5546				-0.122	42.5344
					-0.12	34.9651				-0.12	43.0212
					-0.118	35.3803				-0.118	43.5098
					-0.116	35.8003				-0.116	44.0003
					-0.114	36.225				-0.114	44.4924
					-0.112	36.6544				-0.112	44.986
					-0.11	37.0882				-0.11	45.4812
					-0.108	37.5266				-0.108	45.9776
					-0.106	37.9693				-0.106	46.4753
					-0.104	38.4163				-0.104	46.9741
					-0.102	38.8675				-0.102	47.4739
					-0.1	39.3229				-0.1	47.9745
					-0.098	39.7822				-0.098	48.4759
					-0.096	40.2454				-0.096	48.9779
					-0.094	40.7125				-0.094	49.4804
					-0.092	41.1832				-0.092	49.9832
					-0.09	41.6575				-0.09	50.4864
					-0.088	42.1352				-0.088	50.9896
					-0.086	42.6162				-0.086	51.4929
					-0.084	43.1004				-0.084	51.9961
					-0.082	43.5876				-0.082	52.499
					-0.08	44.0777				-0.08	53.0016
					-0.078	44.5706				-0.078	53.5037
					-0.076	45.0661				-0.076	54.0052
					-0.074	45.564				-0.074	54.506
					-0.072	46.0643				-0.072	55.006
					-0.07	46.5667				-0.07	55.5049
					-0.068	47.0711				-0.068	56.0028
					-0.066	47.5774				-0.066	56.4995
					-0.064	48.0853				-0.064	56.9949
					-0.062	48.5947				-0.062	57.4889
					-0.06	49.1054				-0.06	57.9813
					-0.058	49.6173				-0.058	58.4721
					-0.056	50.1302				-0.056	58.9611
					-0.054	50.6439				-0.054	59.4482
					-0.052	51.1583				-0.052	59.9334
					-0.05	51.6731				-0.05	60.4165
					-0.048	52.1883				-0.048	60.8973
					-0.046	52.7035				-0.046	61.3759
					-0.044	53.2187				-0.044	61.8521
					-0.042	53.7336				-0.042	62.3258
					-0.04	54.2482				-0.04	62.7969
					-0.038	54.7621				-0.038	63.2654
					-0.036	55.2753				-0.036	63.731
					-0.034	55.7876				-0.034	64.1938
					-0.032	56.2988				-0.032	64.6537
					-0.03	56.8087				-0.03	65.1106
					-0.028	57.3171				-0.028	65.5643
					-0.026	57.824				-0.026	66.0149
					-0.024	58.329				-0.024	66.4622
					-0.022	58.8322				-0.022	66.9062
					-0.02	59.3332				-0.02	67.3467
					-0.018	59.832				-0.018	67.7838
					-0.016	60.3283				-0.016	68.2174
					-0.014	60.8221				-0.014	68.6474
					-0.012	61.3133				-0.012	69.0737
					-0.01	61.8015				-0.01	69.4963
					-0.008	62.2868				-0.008	69.9152
					-0.006	62.7689				-0.006	70.3302
					-0.004	63.2478				-0.004	70.7414
					-0.002	63.7233				-0.002	71.1486
					0	64.1952				0	71.552
					0.002	64.6636				0.002	71.9513
					0.004	65.1281				0.004	72.3466
					0.006	65.5889				0.006	72.7378
					0.008	66.0456				0.008	73.125
					0.01	66.4983				0.01	73.508
					0.012	66.9468				0.012	73.8869
					0.014	67.391				0.014	74.2616
					0.016	67.8309				0.016	74.6321
					0.018	68.2663				0.018	74.9984
					0.02	68.6972				0.02	75.3604
					0.022	69.1236				0.022	75.7183
					0.024	69.5452				0.024	76.0718
					0.026	69.9622				0.026	76.4212
					0.028	70.3743				0.028	76.7662
					0.03	70.7816				0.03	77.107
					0.032	71.184				0.032	77.4434
					0.034	71.5814				0.034	77.7756
					0.036	71.9739				0.036	78.1036
					0.038	72.3613				0.038	78.4272
					0.04	72.7437				0.04	78.7466
					0.042	73.1209				0.042	79.0617
					0.044	73.4931				0.044	79.3726
					0.046	73.8601				0.046	79.6793
					0.048	74.222				0.048	79.9817
					0.05	74.5787				0.05	80.2799
					0.052	74.9302				0.052	80.5739
					0.054	75.2766				0.054	80.8637
					0.056	75.6177				0.056	81.1494
					0.058	75.9537				0.058	81.4309
					0.06	76.2845				0.06	81.7083
					0.062	76.6101				0.062	81.9816
					0.064	76.9306				0.064	82.2509
					0.066	77.2459				0.066	82.5161
					0.068	77.5561				0.068	82.7773
					0.07	77.8612				0.07	83.0345
					0.072	78.1612				0.072	83.2877
					0.074	78.4562				0.074	83.537
					0.076	78.7461				0.076	83.7825
					0.078	79.031				0.078	84.024
					0.08	79.311				0.08	84.2617
					0.082	79.5861				0.082	84.4957
					0.084	79.8562				0.084	84.7258
					0.086	80.1215				0.086	84.9523
					0.088	80.382				0.088	85.175
					0.09	80.6377				0.09	85.3941
					0.092	80.8887				0.092	85.6096
					0.094	81.135				0.094	85.8215
					0.096	81.3767				0.096	86.0299
					0.098	81.6138				0.098	86.2347
					0.1	81.8464				0.1	86.4361
					0.102	82.0745				0.102	86.6341
					0.104	82.2982				0.104	86.8287
					0.106	82.5175				0.106	87.0199
					0.108	82.7325				0.108	87.2078
					0.11	82.9433				0.11	87.3925
					0.112	83.1498				0.112	87.5739
					0.114	83.3522				0.114	87.7522
					0.116	83.5504				0.116	87.9273
					0.118	83.7447				0.118	88.0993
					0.12	83.9349				0.12	88.2682
					0.122	84.1213				0.122	88.4341
					0.124	84.3037				0.124	88.5971
					0.126	84.4824				0.126	88.7571
					0.128	84.6573				0.128	88.9142
					0.13	84.8286				0.13	89.0684
					0.132	84.9962				0.132	89.2199
					0.134	85.1602				0.134	89.3685
					0.136	85.3208				0.136	89.5144
					0.138	85.4778				0.138	89.6577
					0.14	85.6315				0.14	89.7982
					0.142	85.7819				0.142	89.9362
					0.144	85.9289				0.144	90.0715
					0.146	86.0728				0.146	90.2044
					0.148	86.2134				0.148	90.3347
					0.15	86.351				0.15	90.4626
					0.152	86.4855				0.152	90.5881
					0.154	86.6171				0.154	90.7111
					0.156	86.7456				0.156	90.8319
					0.158	86.8713				0.158	90.9503
					0.16	86.9942				0.16	91.0665
					0.162	87.1143				0.162	91.1804
					0.164	87.2317				0.164	91.2921
					0.166	87.3464				0.166	91.4017
					0.168	87.4585				0.168	91.5092
					0.17	87.568				0.17	91.6145
					0.172	87.675				0.172	91.7178
					0.174	87.7795				0.174	91.8191
					0.176	87.8816				0.176	91.9184
					0.178	87.9814				0.178	92.0158
					0.18	88.0788				0.18	92.1113
					0.182	88.174				0.182	92.2048
					0.184	88.2669				0.184	92.2966
					0.186	88.3577				0.186	92.3865
					0.188	88.4463				0.188	92.4746
					0.19	88.5329				0.19	92.561
					0.192	88.6174				0.192	92.6456
					0.194	88.6999				0.194	92.7286
					0.196	88.7805				0.196	92.8099
					0.198	88.8591				0.198	92.8895
					0.2	88.9359				0.2	92.9676
					0.202	89.0108				0.202	93.0441
					0.204	89.0839				0.204	93.1191
					0.206	89.1553				0.206	93.1925
					0.208	89.225				0.208	93.2645
					0.21	89.293				0.21	93.335
					0.212	89.3594				0.212	93.4041
					0.214	89.4242				0.214	93.4717
					0.216	89.4874				0.216	93.538
					0.218	89.549				0.218	93.603
					0.22	89.6092				0.22	93.6666
					0.222	89.6679				0.222	93.7289
					0.224	89.7252				0.224	93.7899
					0.226	89.7811				0.226	93.8497
					0.228	89.8356				0.228	93.9083
					0.23	89.8888				0.23	93.9656
					0.232	89.9407				0.232	94.0218
					0.234	89.9913				0.234	94.0768
					0.236	90.0407				0.236	94.1307
					0.238	90.0889				0.238	94.1835
					0.24	90.1358				0.24	94.2351
					0.242	90.1817				0.242	94.2857
					0.244	90.2264				0.244	94.3353
					0.246	90.2699				0.246	94.3838
					0.248	90.3125				0.248	94.4313
					0.25	90.3539				0.25	94.4779
					0.252	90.3943				0.252	94.5234
					0.254	90.4338				0.254	94.568
					0.256	90.4722				0.256	94.6117
					0.258	90.5097				0.258	94.6545
					0.26	90.5463				0.26	94.6963
					0.262	90.5819				0.262	94.7373
					0.264	90.6167				0.264	94.7775
					0.266	90.6506				0.266	94.8168
					0.268	90.6836				0.268	94.8552
					0.27	90.7159				0.27	94.8929
					0.272	90.7473				0.272	94.9298
					0.274	90.7779				0.274	94.9658
					0.276	90.8078				0.276	95.0012
					0.278	90.8369				0.278	95.0358
					0.28	90.8653				0.28	95.0696
					0.282	90.893				0.282	95.1028
					0.284	90.92				0.284	95.1352
					0.286	90.9463				0.286	95.167
					0.288	90.9719				0.288	95.198
					0.29	90.9969				0.29	95.2285
					0.292	91.0212				0.292	95.2582
					0.294	91.045				0.294	95.2874
					0.296	91.0682				0.296	95.3159
					0.298	91.0907				0.298	95.3439
					0.3	91.1127				0.3	95.3712
					0.302	91.1342				0.302	95.3979
					0.304	91.1551				0.304	95.4241
					0.306	91.1754				0.306	95.4497
					0.308	91.1953				0.308	95.4748
					0.31	91.2146				0.31	95.4994
					0.312	91.2335				0.312	95.5234
					0.314	91.2519				0.314	95.5469
					0.316	91.2698				0.316	95.5699
					0.318	91.2873				0.318	95.5924
					0.32	91.3043				0.32	95.6145
					0.322	91.3209				0.322	95.636
					0.324	91.337				0.324	95.6571
					0.326	91.3528				0.326	95.6778
					0.328	91.3682				0.328	95.698
					0.33	91.3831				0.33	95.7178
					0.332	91.3977				0.332	95.7371
					0.334	91.4119				0.334	95.7561
					0.336	91.4258				0.336	95.7746
					0.338	91.4393				0.338	95.7927
					0.34	91.4524				0.34	95.8105
					0.342	91.4653				0.342	95.8278
					0.344	91.4777				0.344	95.8448
					0.346	91.4899				0.346	95.8615
					0.348	91.5018				0.348	95.8777
					0.35	91.5133				0.35	95.8936
					0.352	91.5246				0.352	95.9092
					0.354	91.5356				0.354	95.9245
					0.356	91.5463				0.356	95.9394
					0.358	91.5567				0.358	95.954
					0.36	91.5669				0.36	95.9683
					0.362	91.5768				0.362	95.9822
					0.364	91.5864				0.364	95.9959
					0.366	91.5958				0.366	96.0093
					0.368	91.605				0.368	96.0224
					0.37	91.6139				0.37	96.0352
					0.372	91.6226				0.372	96.0477
					0.374	91.6311				0.374	96.06
					0.376	91.6393				0.376	96.0719
					0.378	91.6474				0.378	96.0837
					0.38	91.6552				0.38	96.0952
					0.382	91.6629				0.382	96.1064
					0.384	91.6703				0.384	96.1174
					0.386	91.6776				0.386	96.1281
					0.388	91.6846				0.388	96.1387
					0.39	91.6915				0.39	96.149
					0.392	91.6982				0.392	96.159
					0.394	91.7048				0.394	96.1689
					0.396	91.7111				0.396	96.1785
					0.398	91.7173				0.398	96.188
					0.4	91.7234				0.4	96.1972
					0.402	91.7293				0.402	96.2062
					0.404	91.735				0.404	96.215
					0.406	91.7406				0.406	96.2237
					0.408	91.7461				0.408	96.2321
					0.41	91.7514				0.41	96.2404
					0.412	91.7565				0.412	96.2485
					0.414	91.7616				0.414	96.2564
					0.416	91.7665				0.416	96.2642
					0.418	91.7713				0.418	96.2717
					0.42	91.7759				0.42	96.2792
					0.422	91.7805				0.422	96.2864
					0.424	91.7849				0.424	96.2935
					0.426	91.7892				0.426	96.3004
					0.428	91.7934				0.428	96.3072
					0.43	91.7975				0.43	96.3139
					0.432	91.8015				0.432	96.3204
					0.434	91.8054				0.434	96.3267
					0.436	91.8092				0.436	96.3329
					0.438	91.8129				0.438	96.339
					0.44	91.8164				0.44	96.345
					0.442	91.8199				0.442	96.3508
					0.444	91.8234				0.444	96.3565
					0.446	91.8267				0.446	96.3621
					0.448	91.8299				0.448	96.3675
					0.45	91.8331				0.45	96.3729
					0.452	91.8361				0.452	96.3781
					0.454	91.8391				0.454	96.3832
					0.456	91.8421				0.456	96.3882
					0.458	91.8449				0.458	96.3931
					0.46	91.8477				0.46	96.3978
					0.462	91.8504				0.462	96.4025
					0.464	91.853				0.464	96.4071
					0.466	91.8556				0.466	96.4116
					0.468	91.858				0.468	96.4159
					0.47	91.8605				0.47	96.4202
					0.472	91.8628				0.472	96.4244
					0.474	91.8652				0.474	96.4285
					0.476	91.8674				0.476	96.4325
					0.478	91.8696				0.478	96.4364
					0.48	91.8717				0.48	96.4403
					0.482	91.8738				0.482	96.444
					0.484	91.8758				0.484	96.4477
					0.486	91.8778				0.486	96.4513
					0.488	91.8797				0.488	96.4548
					0.49	91.8816				0.49	96.4582
					0.492	91.8834				0.492	96.4616
					0.494	91.8852				0.494	96.4649
					0.496	91.8869				0.496	96.4681
					0.498	91.8886				0.498	96.4712
					0.5	91.8903				0.5	96.4743
					0.502	91.8919				0.502	96.4773
					0.504	91.8934				0.504	96.4803
					0.506	91.8949				0.506	96.4831
					0.508	91.8964				0.508	96.486
					0.51	91.8979				0.51	96.4887
					0.512	91.8993				0.512	96.4914
					0.514	91.9006				0.514	96.494
					0.516	91.902				0.516	96.4966
					0.518	91.9033				0.518	96.4991
					0.52	91.9045				0.52	96.5016
					0.522	91.9058				0.522	96.504
					0.524	91.907				0.524	96.5064
					0.526	91.9081				0.526	96.5087
					0.528	91.9093				0.528	96.511
					0.53	91.9104				0.53	96.5132
					0.532	91.9115				0.532	96.5153
					0.534	91.9125				0.534	96.5175
					0.536	91.9135				0.536	96.5195
					0.538	91.9145				0.538	96.5216
					0.54	91.9155				0.54	96.5235
					0.542	91.9165				0.542	96.5255
					0.544	91.9174				0.544	96.5274
					0.546	91.9183				0.546	96.5292
					0.548	91.9192				0.548	96.531
					0.55	91.92				0.55	96.5328
					0.552	91.9209				0.552	96.5345
					0.554	91.9217				0.554	96.5362
					0.556	91.9225				0.556	96.5379
					0.558	91.9232				0.558	96.5395
					0.56	91.924				0.56	96.5411
					0.562	91.9247				0.562	96.5427
					0.564	91.9254				0.564	96.5442
					0.566	91.9261				0.566	96.5457
					0.568	91.9268				0.568	96.5471
					0.57	91.9275				0.57	96.5485
					0.572	91.9281				0.572	96.5499
					0.574	91.9287				0.574	96.5513
					0.576	91.9293				0.576	96.5526
					0.578	91.9299				0.578	96.5539
					0.58	91.9305				0.58	96.5552
					0.582	91.9311				0.582	96.5565
					0.584	91.9316				0.584	96.5577
					0.586	91.9322				0.586	96.5589
					0.588	91.9327				0.588	96.56
					0.59	91.9332				0.59	96.5612
					0.592	91.9337				0.592	96.5623
					0.594	91.9342				0.594	96.5634
					0.596	91.9346				0.596	96.5645
					0.598	91.9351				0.598	96.5655
					0.6	91.9355				0.6	96.5665
					0.602	91.936				0.602	96.5675
					0.604	91.9364				0.604	96.5685
					0.606	91.9368				0.606	96.5695
					0.608	91.9372				0.608	96.5704
					0.61	91.9376				0.61	96.5713
					0.612	91.938				0.612	96.5722
					0.614	91.9383				0.614	96.5731
					0.616	91.9387				0.616	96.5739
					0.618	91.9391				0.618	96.5748
					0.62	91.9394				0.62	96.5756
					0.622	91.9397				0.622	96.5764
					0.624	91.9401				0.624	96.5772
					0.626	91.9404				0.626	96.5779
					0.628	91.9407				0.628	96.5787
					0.63	91.941				0.63	96.5794
					0.632	91.9413				0.632	96.5801
					0.634	91.9416				0.634	96.5808
					0.636	91.9418				0.636	96.5815
					0.638	91.9421				0.638	96.5822
					0.64	91.9424				0.64	96.5829
					0.642	91.9426				0.642	96.5835
					0.644	91.9429				0.644	96.5841
					0.646	91.9431				0.646	96.5847
					0.648	91.9434				0.648	96.5854
					0.65	91.9436				0.65	96.5859
					0.652	91.9438				0.652	96.5865
					0.654	91.944				0.654	96.5871
					0.656	91.9443				0.656	96.5876
					0.658	91.9445				0.658	96.5882
					0.66	91.9447				0.66	96.5887
					0.662	91.9449				0.662	96.5892
					0.664	91.9451				0.664	96.5897
					0.666	91.9452				0.666	96.5902
					0.668	91.9454				0.668	96.5907
					0.67	91.9456				0.67	96.5912
					0.672	91.9458				0.672	96.5916
					0.674	91.9459				0.674	96.5921
					0.676	91.9461				0.676	96.5925
					0.678	91.9463				0.678	96.5929
					0.68	91.9464				0.68	96.5934
					0.682	91.9466				0.682	96.5938
					0.684	91.9467				0.684	96.5942
					0.686	91.9469				0.686	96.5946
					0.688	91.947				0.688	96.595
					0.69	91.9472				0.69	96.5954
					0.692	91.9473				0.692	96.5957
					0.694	91.9474				0.694	96.5961
					0.696	91.9475				0.696	96.5964
					0.698	91.9477				0.698	96.5968
					0.7	91.9478				0.7	96.5971
					0.702	91.9479				0.702	96.5975
					0.704	91.948				0.704	96.5978
					0.706	91.9481				0.706	96.5981
					0.708	91.9482				0.708	96.5984
					0.71	91.9483				0.71	96.5987
					0.712	91.9484				0.712	96.599
					0.714	91.9485				0.714	96.5993
					0.716	91.9486				0.716	96.5996
					0.718	91.9487				0.718	96.5999
					0.72	91.9488				0.72	96.6001
					0.722	91.9489				0.722	96.6004
					0.724	91.949				0.724	96.6007
					0.726	91.9491				0.726	96.6009
					0.728	91.9492				0.728	96.6012
					0.73	91.9493				0.73	96.6014
					0.732	91.9493				0.732	96.6016
					0.734	91.9494				0.734	96.6019
					0.736	91.9495				0.736	96.6021
					0.738	91.9496				0.738	96.6023
					0.74	91.9496				0.74	96.6025
					0.742	91.9497				0.742	96.6028
					0.744	91.9498				0.744	96.603
					0.746	91.9498				0.746	96.6032
					0.748	91.9499				0.748	96.6034
					0.75	91.95				0.75	96.6036
					0.752	91.95				0.752	96.6038
					0.754	91.9501				0.754	96.6039
					0.756	91.9501				0.756	96.6041
					0.758	91.9502				0.758	96.6043
					0.76	91.9503				0.76	96.6045
					0.762	91.9503				0.762	96.6046
					0.764	91.9504				0.764	96.6048
					0.766	91.9504				0.766	96.605
					0.768	91.9505				0.768	96.6051
					0.77	91.9505				0.77	96.6053
					0.772	91.9506				0.772	96.6054
					0.774	91.9506				0.774	96.6056
					0.776	91.9507				0.776	96.6057
					0.778	91.9507				0.778	96.6059
					0.78	91.9507				0.78	96.606
					0.782	91.9508				0.782	96.6062
					0.784	91.9508				0.784	96.6063
					0.786	91.9509				0.786	96.6064
					0.788	91.9509				0.788	96.6066
					0.79	91.9509				0.79	96.6067
					0.792	91.951				0.792	96.6068
					0.794	91.951				0.794	96.6069
					0.796	91.951				0.796	96.607
					0.798	91.9511				0.798	96.6072
					0.8	91.9511				0.8	96.6073
					0.802	91.9511				0.802	96.6074
					0.804	91.9512				0.804	96.6075
					0.806	91.9512				0.806	96.6076
					0.808	91.9512				0.808	96.6077
					0.81	91.9513				0.81	96.6078
					0.812	91.9513				0.812	96.6079
					0.814	91.9513				0.814	96.608
					0.816	91.9513				0.816	96.6081
					0.818	91.9514				0.818	96.6082
					0.82	91.9514				0.82	96.6083
					0.822	91.9514				0.822	96.6084
					0.824	91.9514				0.824	96.6084
					0.826	91.9515				0.826	96.6085
					0.828	91.9515				0.828	96.6086
					0.83	91.9515				0.83	96.6087
					0.832	91.9515				0.832	96.6088
					0.834	91.9515				0.834	96.6088
					0.836	91.9516				0.836	96.6089
					0.838	91.9516				0.838	96.609
					0.84	91.9516				0.84	96.6091
					0.842	91.9516				0.842	96.6091
					0.844	91.9516				0.844	96.6092
					0.846	91.9517				0.846	96.6093
					0.848	91.9517				0.848	96.6093
					0.85	91.9517				0.85	96.6094
					0.852	91.9517				0.852	96.6095
					0.854	91.9517				0.854	96.6095
					0.856	91.9517				0.856	96.6096
					0.858	91.9518				0.858	96.6097
					0.86	91.9518				0.86	96.6097
					0.862	91.9518				0.862	96.6098
					0.864	91.9518				0.864	96.6098
					0.866	91.9518				0.866	96.6099
					0.868	91.9518				0.868	96.6099
					0.87	91.9518				0.87	96.61
					0.872	91.9519				0.872	96.61
					0.874	91.9519				0.874	96.6101
					0.876	91.9519				0.876	96.6101
					0.878	91.9519				0.878	96.6102
					0.88	91.9519				0.88	96.6102
					0.882	91.9519				0.882	96.6103
					0.884	91.9519				0.884	96.6103
					0.886	91.9519				0.886	96.6104
					0.888	91.9519				0.888	96.6104
					0.89	91.952				0.89	96.6104
					0.892	91.952				0.892	96.6105
					0.894	91.952				0.894	96.6105
					0.896	91.952				0.896	96.6106
					0.898	91.952				0.898	96.6106
					0.9	91.952				0.9	96.6106
					0.902	91.952				0.902	96.6107
					0.904	91.952				0.904	96.6107
					0.906	91.952				0.906	96.6107
					0.908	91.952				0.908	96.6108
					0.91	91.952				0.91	96.6108
					0.912	91.9521				0.912	96.6108
					0.914	91.9521				0.914	96.6109
					0.916	91.9521				0.916	96.6109
					0.918	91.9521				0.918	96.6109
					0.92	91.9521				0.92	96.611
					0.922	91.9521				0.922	96.611
					0.924	91.9521				0.924	96.611
					0.926	91.9521				0.926	96.6111
					0.928	91.9521				0.928	96.6111
					0.93	91.9521				0.93	96.6111
					0.932	91.9521				0.932	96.6111
					0.934	91.9521				0.934	96.6112
					0.936	91.9521				0.936	96.6112
					0.938	91.9521				0.938	96.6112
					0.94	91.9521				0.94	96.6112
					0.942	91.9521				0.942	96.6113
					0.944	91.9521				0.944	96.6113
					0.946	91.9522				0.946	96.6113
					0.948	91.9522				0.948	96.6113
					0.95	91.9522				0.95	96.6113
					0.952	91.9522				0.952	96.6114
					0.954	91.9522				0.954	96.6114
					0.956	91.9522				0.956	96.6114
					0.958	91.9522				0.958	96.6114
					0.96	91.9522				0.96	96.6114
					0.962	91.9522				0.962	96.6115
					0.964	91.9522				0.964	96.6115
					0.966	91.9522				0.966	96.6115
					0.968	91.9522				0.968	96.6115
					0.97	91.9522				0.97	96.6115
					0.972	91.9522				0.972	96.6115
					0.974	91.9522				0.974	96.6116
					0.976	91.9522				0.976	96.6116
					0.978	91.9522				0.978	96.6116
					0.98	91.9522				0.98	96.6116
					0.982	91.9522				0.982	96.6116
					0.984	91.9522				0.984	96.6116
					0.986	91.9522				0.986	96.6117
					0.988	91.9522				0.988	96.6117
					0.99	91.9522				0.99	96.6117
					0.992	91.9522				0.992	96.6117
					0.994	91.9522				0.994	96.6117
					0.996	91.9522				0.996	96.6117
					0.998	91.9522				0.998	96.6117
					1	91.9522				1	96.6117

## Sheet: Figure 3b
Figure 3	Neuronal data
3b	Normalized response of all neurons (z-score)-plotted with imagesc	colormap jet
	Stimulus 1 334ms - no photoexcitation (upper, left)
		Time (ms)
	Neuron #
	1	1.2563	1.2563	0.93027	0.93027	0.93027	0.60424	0.60424	0.60424	0.93027	0.93027	1.2563	0.93027	0.93027	0.27822	0.27822	-0.047807	-0.047807	-0.047807	-0.047807	-0.37383	-0.37383	-0.37383	-0.047807	-0.047807	-0.047807	-0.047807	-0.047807	-0.37383	-0.37383	-0.37383	-0.37383	-0.047807	-0.047807	-0.047807	-0.047807	-0.047807	-0.047807	0.27822	0.27822	-0.047807	-0.047807	-0.047807	-0.047807	-0.047807	0.60424	0.60424	0.60424	0.93027
	2	-0.68417	-0.4837	-0.4837	-0.4837	-0.4837	-0.4837	-0.4837	-0.4837	-0.4837	-0.28323	-0.28323	-0.28323	-0.28323	-0.28323	-0.28323	-0.28323	-0.28323	-0.28323	-0.28323	-0.28323	-0.28323	-0.28323	-0.28323	-0.28323	0.11771	0.11771	0.31817	0.31817	0.31817	0.31817	0.31817	0.31817	0.31817	0.31817	0.31817	0.31817	0.31817	0.31817	0.51864	0.51864	0.51864	0.71911	0.71911	0.51864	0.51864	0.51864	0.51864	0.51864
	3	0.58887	0.51655	0.51655	0.6612	0.6612	0.6612	0.73353	0.73353	0.58887	0.58887	0.6612	0.95051	0.87818	0.87818	0.6612	0.58887	0.22724	0.29956	0.51655	0.51655	0.80585	0.80585	0.6612	0.58887	0.6612	0.80585	0.87818	0.73353	0.73353	0.58887	0.73353	0.87818	0.80585	0.87818	0.87818	0.80585	0.87818	0.87818	0.80585	0.80585	0.80585	0.73353	0.73353	0.80585	0.95051	1.0228	0.73353	0.80585
	4	-1.1941	-1.1941	-1.1941	-1.1941	-1.1941	-1.1941	-1.1941	-1.1941	-1.1941	-1.1941	-1.1941	-1.1941	-1.1941	-1.1941	-1.1941	-1.1941	-1.1941	-1.1941	-1.1941	-1.1941	-1.1941	-1.1941	-1.1941	-1.1941	-1.1941	-1.1941	-1.1941	-1.1941	-1.1941	-1.1941	-1.1941	-1.1941	-1.1941	-1.1941	-1.1941	-1.1941	-1.1941	-1.1941	-1.1941	-1.1941	-1.1941	-1.1941	-1.1941	-1.1941	-1.1941	-1.1941	-1.1941	-1.1941
	5	0.21727	0.41458	0.31592	0.31592	0.21727	0.31592	0.51323	0.51323	0.41458	0.51323	0.51323	0.41458	0.41458	0.51323	0.41458	0.31592	0.41458	0.31592	0.21727	0.11862	0.21727	0.21727	0.019962	0.019962	-0.078691	0.019962	-0.078691	0.11862	0.11862	0.11862	0.019962	0.21727	0.21727	0.21727	0.21727	0.21727	0.21727	0.31592	0.11862	0.019962	0.11862	0.019962	0.11862	0.11862	-0.078691	-0.078691	-0.078691	-0.078691
	6	0.0078635	0.0078635	-0.087326	-0.087326	0.0078635	0.0078635	0.0078635	-0.087326	-0.18252	-0.18252	-0.37289	-0.37289	-0.46808	-0.46808	-0.46808	-0.46808	-0.56327	-0.84884	-0.75365	-0.46808	-0.56327	-0.56327	-0.65846	-0.56327	-0.56327	-0.56327	-0.46808	-0.37289	-0.2777	-0.18252	-0.18252	-0.18252	-0.18252	-0.18252	-0.18252	-0.18252	-0.18252	-0.18252	-0.087326	-0.18252	-0.18252	0.0078635	0.10305	0.19824	0.10305	0.10305	0.10305	0.10305
	7	1.2226	1.0985	1.0985	0.85041	0.85041	0.97447	0.72636	0.72636	0.85041	0.85041	0.85041	0.85041	0.72636	0.72636	0.47825	0.47825	0.35419	0.23014	0.10609	0.10609	0.10609	0.35419	0.35419	0.47825	0.6023	0.47825	0.47825	0.47825	0.72636	0.72636	0.72636	0.6023	0.47825	0.6023	0.23014	0.23014	0.23014	0.35419	0.23014	0.23014	0.23014	0.23014	0.23014	0.35419	0.35419	0.35419	0.23014	0.47825
	8	0.412	0.412	0.412	0.412	0.412	0.412	0.047244	0.047244	0.047244	0.412	0.412	0.412	0.412	0.412	0.412	0.047244	0.047244	-0.31751	-0.31751	-0.31751	-0.31751	0.047244	0.047244	0.047244	0.047244	0.047244	0.047244	0.412	0.047244	0.047244	0.047244	0.047244	-0.31751	-0.31751	-0.31751	-0.68226	-1.047	-0.68226	-1.047	-1.047	-1.047	-1.047	-1.047	-0.68226	-1.4118	-1.047	-1.047	-1.047
	9	0.86186	0.86186	1.0505	0.76753	0.67319	0.57885	0.67319	0.57885	0.57885	0.39018	0.29584	0.39018	0.29584	0.39018	0.48452	0.39018	0.39018	0.29584	0.39018	0.20151	0.10717	-0.081503	0.012834	-0.081503	-0.17584	-0.081503	-0.081503	-0.081503	-0.17584	-0.17584	-0.27018	-0.27018	-0.27018	-0.45885	-0.45885	-0.45885	-0.55319	-0.83619	-0.74186	-0.55319	-0.55319	-0.74186	-0.64752	-0.74186	-0.83619	-0.93053	-0.83619	-0.83619
	10	0.07641	-0.034612	0.18743	0.18743	0.18743	0.07641	0.18743	0.18743	0.18743	-0.034612	-0.034612	-0.14563	-0.034612	0.07641	0.18743	0.18743	0.07641	0.18743	0.07641	0.18743	0.18743	0.29845	0.29845	0.40947	0.40947	0.40947	0.40947	0.40947	0.40947	0.18743	0.18743	0.29845	0.40947	0.40947	0.40947	0.40947	0.5205	0.63152	0.5205	0.5205	0.63152	0.63152	0.63152	0.63152	0.63152	0.5205	0.40947	0.40947
	11	1.5226	1.5226	1.3741	1.6712	1.8198	1.8198	1.9684	1.8198	1.8198	1.6712	1.6712	1.6712	1.9684	2.2655	2.4141	2.2655	2.5627	2.8598	2.8598	2.7112	2.7112	2.7112	3.0084	3.157	3.0084	3.0084	2.8598	3.0084	3.0084	3.3055	3.3055	3.157	3.4541	3.4541	3.7512	3.6027	3.7512	3.8998	3.8998	4.0484	4.197	4.197	4.3455	4.4941	4.3455	4.197	4.3455	4.3455
	12	3.8286	4.085	3.5723	3.5723	4.3413	4.3413	4.5977	4.5977	4.3413	4.5977	4.5977	4.085	4.085	4.085	4.085	4.3413	4.5977	4.3413	4.3413	4.3413	4.5977	4.854	4.854	5.1103	5.1103	5.1103	5.1103	4.854	4.854	4.854	4.854	4.854	4.5977	4.3413	4.3413	4.5977	4.5977	4.3413	4.3413	4.3413	4.3413	4.085	4.085	4.3413	4.3413	4.3413	4.5977	4.854
	13	-0.91061	-1.0939	-1.0939	-1.0939	-1.0939	-0.91061	-0.91061	-0.91061	-0.91061	-0.91061	-0.91061	-0.91061	-0.91061	-1.0939	-1.0939	-1.0939	-1.0939	-1.2773	-1.2773	-1.6439	-1.6439	-1.6439	-1.6439	-1.6439	-1.6439	-1.6439	-1.6439	-1.6439	-1.6439	-1.6439	-1.6439	-1.6439	-1.6439	-1.6439	-1.6439	-1.6439	-1.6439	-1.6439	-1.6439	-1.6439	-1.6439	-1.6439	-1.6439	-1.6439	-1.6439	-1.6439	-1.6439	-1.4606
	14	0.89363	0.73267	0.73267	0.57172	0.24981	0.24981	0.24981	0.088859	0.088859	0.088859	0.57172	0.41077	0.41077	0.24981	0.41077	0.41077	0.24981	0.088859	-0.072095	0.088859	-0.072095	-0.072095	-0.072095	-0.072095	0.088859	-0.072095	-0.23305	-0.23305	-0.23305	-0.072095	0.088859	0.088859	-0.23305	-0.394	-0.55496	-0.71591	-0.71591	-0.87686	-0.87686	-1.0378	-1.1988	-1.1988	-1.1988	-1.0378	-1.1988	-1.3597	-1.3597	-1.1988
	15	1.7474	1.7474	1.7474	1.7474	1.0152	1.0152	1.0152	0.52697	0.52697	1.0152	0.77106	0.77106	1.0152	1.0152	1.2592	1.0152	0.77106	0.52697	0.77106	0.77106	1.0152	0.77106	0.77106	0.52697	0.28287	0.28287	0.038776	-0.20532	-0.20532	-0.20532	-0.44941	-0.44941	-0.20532	-0.20532	-0.20532	0.28287	0.28287	0.28287	0.52697	0.77106	0.77106	0.52697	0.28287	0.28287	0.038776	0.28287	0.28287	0.52697
	16	1.0827	0.9043	0.54756	0.54756	0.36919	0.54756	0.54756	0.36919	0.36919	0.54756	0.36919	0.36919	0.19083	0.19083	0.012459	-0.16591	-0.16591	-0.16591	-0.16591	0.012459	0.012459	0.19083	0.012459	0.012459	0.19083	0.19083	0.012459	0.012459	0.012459	0.19083	0.36919	0.36919	0.54756	0.54756	0.36919	0.36919	0.54756	0.54756	0.54756	0.54756	0.54756	0.36919	0.36919	0.36919	0.36919	0.012459	-0.16591	-0.16591
	17	1.1418	1.0302	1.0302	0.91853	0.91853	0.91853	0.80689	0.80689	0.80689	0.80689	0.80689	0.69526	0.69526	0.80689	0.69526	0.80689	0.91853	0.91853	0.91853	0.69526	0.69526	0.80689	0.80689	0.47198	0.69526	0.58362	0.58362	0.69526	0.58362	0.58362	0.69526	0.69526	0.47198	0.47198	0.24871	0.24871	0.24871	0.36034	0.24871	0.24871	0.24871	0.025432	0.025432	-0.086206	-0.086206	0.025432	0.025432	-0.19784
	18	1.8192	2.0443	2.0443	2.0443	2.2693	2.2693	1.8192	2.0443	2.0443	1.8192	1.8192	1.8192	1.8192	1.8192	2.0443	2.0443	2.2693	2.2693	2.2693	2.4943	2.7194	2.9444	2.9444	2.9444	2.9444	2.9444	2.9444	2.9444	2.9444	2.9444	2.7194	2.7194	2.7194	2.7194	2.7194	2.9444	2.4943	2.4943	2.4943	2.4943	2.4943	2.7194	3.1694	3.1694	2.9444	2.7194	2.4943	2.4943
	19	1.8894	1.8894	1.8894	1.8894	1.8894	1.8894	1.8894	1.8894	1.8894	1.8894	1.8894	1.8894	1.8894	1.8894	1.8894	1.8894	1.8894	1.8894	1.8894	1.8894	1.8894	1.8894	1.8894	1.8894	1.8894	1.8894	1.8894	0.8264	0.8264	1.8894	1.8894	0.8264	0.8264	0.8264	0.8264	0.8264	0.8264	0.8264	0.8264	0.8264	0.8264	0.8264	0.8264	0.8264	0.8264	0.8264	0.8264	0.8264
	20	0.31727	0.31727	-0.0090813	-0.0090813	-0.0090813	-0.0090813	-0.17226	-0.17226	-0.0090813	-0.0090813	-0.17226	-0.17226	-0.33543	-0.49861	-0.49861	-0.66178	-0.49861	-0.66178	-0.66178	-0.66178	-0.82495	-0.98813	-0.98813	-0.98813	-0.98813	-0.98813	-1.1513	-0.82495	-0.66178	-0.82495	-0.82495	-1.1513	-1.3145	-1.3145	-1.4777	-1.3145	-1.3145	-1.3145	-1.3145	-1.3145	-1.1513	-1.1513	-0.98813	-0.98813	-0.98813	-0.98813	-0.82495	-0.98813
	21	0.19245	0.49184	0.49184	0.64153	0.49184	0.34215	0.34215	0.49184	0.49184	0.34215	0.19245	0.19245	0.19245	0.042762	0.042762	0.34215	0.49184	0.19245	0.042762	0.042762	0.042762	0.042762	-0.25662	-0.25662	-0.25662	-0.40632	-0.7057	-0.55601	-0.55601	-0.7057	-0.7057	-0.7057	-0.7057	-0.55601	-0.7057	-1.0051	-1.0051	-1.0051	-1.0051	-1.0051	-1.0051	-1.1548	-1.1548	-1.0051	-1.1548	-1.1548	-0.85539	-0.85539
	22	4.4093	4.4093	3.9974	3.9974	3.9974	3.9974	3.9974	3.5854	3.1734	2.7615	2.7615	2.7615	2.7615	2.7615	2.7615	2.7615	2.7615	3.1734	3.1734	3.1734	2.7615	2.7615	2.3495	2.3495	1.9375	1.9375	1.9375	2.3495	2.3495	2.3495	2.3495	2.3495	2.3495	2.3495	2.3495	2.3495	2.3495	2.3495	2.3495	2.3495	2.3495	2.3495	2.3495	2.3495	2.3495	2.3495	2.3495	2.3495
	23	0.59052	0.92741	0.92741	1.0959	0.75897	0.75897	0.59052	0.59052	0.42208	0.25364	0.085195	0.42208	0.42208	0.42208	0.42208	0.42208	0.42208	0.42208	0.42208	0.42208	0.42208	0.42208	0.42208	0.59052	0.59052	0.59052	0.59052	0.75897	0.59052	0.42208	0.42208	0.42208	0.42208	0.59052	0.59052	0.75897	0.92741	0.75897	0.75897	0.75897	0.75897	0.75897	0.75897	0.59052	0.75897	0.75897	0.75897	0.42208
	24	6.4838	6.0531	5.6224	5.6224	5.6224	5.6224	5.6224	5.6224	5.6224	5.6224	5.6224	5.6224	5.1917	5.6224	5.6224	5.6224	5.6224	5.6224	5.6224	5.6224	5.6224	5.6224	5.1917	5.1917	4.761	4.761	4.761	4.761	4.3303	4.3303	4.3303	4.3303	3.8997	3.8997	3.8997	3.469	3.0383	2.1769	2.1769	2.1769	2.1769	2.1769	2.1769	0.88486	0.88486	0.45418	0.45418	0.45418
	25	0.39968	0.39968	0.39968	0.39968	0.39968	0.39968	0.39968	0.39968	0.39968	0.39968	0.39968	0.39968	0.39968	0.39968	0.39968	0.39968	0.39968	0.39968	0.39968	0.39968	0.39968	0.39968	0.39968	0.39968	0.39968	-0.72101	-0.72101	-0.72101	-0.72101	-0.72101	-0.72101	-0.72101	-0.72101	-0.72101	-0.72101	-0.72101	-0.72101	-0.72101	-0.72101	-0.72101	-0.72101	-0.72101	-0.72101	-0.72101	-0.72101	-0.72101	-0.72101	-0.72101
	26	0.11728	-0.18404	-0.18404	-0.03338	-0.03338	0.11728	0.26793	0.26793	0.11728	0.11728	-0.03338	-0.18404	-0.03338	0.11728	0.11728	0.11728	0.11728	0.11728	0.26793	0.26793	0.11728	0.11728	-0.03338	0.26793	0.26793	0.41859	0.56925	0.56925	0.56925	0.41859	0.71991	0.56925	0.56925	0.26793	0.56925	0.56925	0.56925	0.87056	0.87056	0.71991	0.87056	1.0212	1.1719	1.0212	1.0212	1.0212	1.3225	1.1719
	27	0.39987	0.7171	1.0343	1.0343	1.0343	0.7171	0.7171	1.0343	1.3516	1.3516	1.3516	1.3516	1.6688	1.986	1.986	2.3033	2.3033	2.3033	2.3033	2.3033	1.986	1.986	1.986	1.986	2.3033	2.3033	2.3033	2.3033	2.3033	2.3033	2.3033	2.3033	2.6205	2.6205	2.6205	2.3033	2.3033	2.9377	2.9377	2.9377	2.9377	2.9377	2.9377	3.255	3.255	2.9377	2.6205	2.6205
	28	3.5728	3.8749	3.7742	3.9756	4.0763	3.9756	3.8749	3.7742	3.7742	3.7742	3.6735	3.4722	3.5728	3.6735	3.6735	3.4722	3.6735	3.5728	3.4722	3.5728	3.4722	3.3715	3.4722	3.5728	3.5728	3.7742	3.6735	3.9756	3.7742	3.7742	3.6735	3.6735	3.5728	3.5728	3.4722	3.4722	3.3715	3.1701	2.9687	2.9687	3.0694	3.0694	3.0694	3.2708	3.0694	3.0694	3.0694	3.2708
	29	-1.7156	-1.5802	-1.4449	-1.3095	-1.0387	-0.90335	-0.76797	-0.76797	-0.76797	-0.76797	-0.63259	-0.49721	-0.63259	-0.63259	-0.76797	-0.76797	-0.49721	-0.49721	-0.49721	-0.49721	-0.36183	-0.22646	0.0443	-0.22646	-0.36183	-0.36183	-0.22646	-0.49721	-0.36183	-0.22646	-0.22646	0.0443	0.17968	0.17968	0.31506	0.31506	0.31506	0.45043	0.58581	0.58581	0.58581	0.58581	0.58581	0.45043	0.45043	0.58581	0.72119	0.58581
	30	0.45625	0.45625	0.45625	0.45625	0.45625	0.45625	0.45625	0.45625	0.45625	0.45625	0.45625	0.9865	0.9865	0.9865	0.9865	0.9865	0.9865	0.9865	0.9865	0.9865	0.9865	0.9865	1.5168	1.5168	1.5168	0.9865	0.9865	0.9865	0.9865	0.9865	2.047	2.047	2.047	2.047	2.047	2.047	2.047	2.047	1.5168	1.5168	1.5168	1.5168	1.5168	1.5168	1.5168	1.5168	1.5168	1.5168
	31	-0.80646	-0.80646	-0.80646	-0.80646	-1.082	-1.082	-1.082	-1.2657	-1.2657	-1.2657	-1.2657	-1.2657	-1.2657	-1.2657	-1.2657	-1.3576	-1.3576	-1.3576	-1.3576	-1.3576	-1.3576	-1.3576	-1.4495	-1.4495	-1.4495	-1.5413	-1.6332	-1.6332	-1.6332	-1.725	-1.725	-1.725	-1.725	-1.725	-1.725	-1.725	-1.725	-1.725	-1.725	-1.6332	-1.725	-1.725	-1.725	-1.725	-1.725	-1.8169	-1.8169	-1.8169
	32	0.084161	0.084161	0.084161	0.084161	0.084161	0.084161	0.084161	0.43482	0.43482	0.43482	0.43482	0.43482	0.43482	0.43482	0.43482	0.43482	0.084161	0.084161	0.084161	0.084161	0.084161	0.084161	0.084161	0.084161	0.084161	0.084161	0.084161	0.084161	0.084161	0.084161	0.084161	-0.26649	-0.26649	-0.26649	-0.26649	-0.26649	-0.26649	-0.26649	-0.26649	-0.26649	-0.26649	-0.26649	-0.26649	-0.26649	-0.26649	-0.26649	-0.26649	-0.26649
	33	0.60739	0.60739	0.92379	0.60739	0.60739	0.60739	0.60739	0.29099	0.29099	0.29099	-0.025415	-0.025415	-0.025415	-0.025415	0.29099	0.29099	0.29099	-0.025415	-0.025415	0.29099	0.29099	0.60739	0.60739	0.60739	0.60739	0.60739	0.60739	0.92379	0.92379	0.92379	1.2402	1.2402	1.5566	1.5566	1.5566	1.5566	1.873	1.873	1.873	1.873	1.873	1.873	2.1894	2.1894	2.1894	2.1894	2.5058	2.5058
	34	0.25125	0.45346	0.45346	0.45346	0.45346	0.65568	0.65568	0.65568	0.65568	0.65568	0.65568	0.65568	0.85789	0.85789	1.0601	1.0601	1.2623	1.2623	1.4645	1.4645	1.4645	1.4645	1.2623	1.2623	1.0601	1.2623	0.85789	0.85789	1.0601	1.0601	1.2623	1.4645	1.4645	1.6667	1.6667	1.6667	1.6667	1.6667	1.869	1.869	1.869	1.869	1.869	1.6667	1.6667	1.6667	1.869	1.869
	35	-0.69928	-0.69928	-0.69928	-0.69928	-0.69928	-0.69928	-0.69928	-1.3652	-1.3652	-1.3652	-1.3652	-1.3652	-1.3652	-1.3652	-1.3652	-0.69928	-0.69928	-0.69928	-0.69928	-0.69928	-0.69928	-0.69928	-0.69928	-0.69928	-0.69928	-0.033369	-0.033369	-0.033369	-0.033369	-0.033369	-0.033369	-0.033369	-0.033369	-0.033369	-0.033369	-0.033369	-0.033369	-0.033369	-0.033369	-0.033369	-0.033369	-0.033369	-0.033369	-0.033369	-0.033369	-0.033369	-0.033369	-0.033369
	36	1.1417	1.1417	1.1417	0.72632	0.72632	0.72632	0.72632	0.72632	0.72632	0.72632	1.1417	1.1417	1.1417	1.1417	1.1417	1.1417	1.1417	1.1417	1.1417	1.1417	1.1417	1.1417	1.1417	1.1417	1.1417	1.1417	1.1417	1.557	1.557	1.557	1.1417	1.1417	0.72632	0.72632	0.31096	-0.1044	-0.1044	0.31096	-0.1044	-0.51975	-0.51975	-0.51975	-0.51975	-0.51975	-0.51975	-0.51975	-0.51975	-0.51975
	37	0.12605	0.12605	0.12605	0.12605	0.12605	0.12605	0.12605	0.12605	-0.52103	-0.52103	-0.52103	-0.52103	-0.52103	-0.52103	-0.52103	-0.52103	-0.52103	-1.1681	-1.1681	-1.1681	-1.1681	-1.1681	-1.1681	-1.1681	-1.1681	-0.52103	-0.52103	-0.52103	-0.52103	-0.52103	-0.52103	-0.52103	-0.52103	-0.52103	-0.52103	-0.52103	-0.52103	-0.52103	-0.52103	-0.52103	-0.52103	-0.52103	-0.52103	-0.52103	-0.52103	-0.52103	-0.52103	-0.52103
	38	-0.35018	-0.35018	-0.35018	-0.49929	-0.6484	-0.49929	-0.6484	-0.49929	-0.49929	-0.49929	-0.35018	-0.35018	-0.35018	-0.20107	-0.20107	-0.20107	-0.35018	-0.35018	-0.35018	-0.20107	-0.20107	-0.20107	-0.35018	-0.49929	-0.49929	-0.49929	-0.49929	-0.35018	-0.35018	-0.20107	-0.20107	-0.35018	-0.20107	-0.20107	-0.35018	-0.49929	-0.49929	-0.49929	-0.6484	-0.6484	-0.6484	-0.6484	-0.49929	-0.49929	-0.49929	-0.49929	-0.6484	-0.35018
	39	5.2992	5.5827	5.8662	5.8662	5.8662	5.8662	6.1497	6.1497	6.7166	6.7166	6.4331	5.8662	5.8662	5.8662	5.8662	5.8662	5.5827	5.5827	5.5827	5.5827	5.5827	5.8662	5.8662	6.1497	6.1497	5.8662	5.8662	5.8662	5.5827	5.2992	5.2992	5.0157	5.0157	4.7323	4.7323	5.0157	4.7323	4.7323	5.0157	4.7323	4.7323	4.7323	5.0157	5.0157	4.7323	4.7323	4.4488	4.7323
	40	-0.87104	-0.87104	-0.87104	-0.87104	-0.87104	-0.87104	-0.87104	-0.87104	-0.10412	-0.10412	-0.10412	-0.10412	-0.10412	-0.10412	-0.10412	-0.10412	-0.10412	-0.10412	-0.10412	-0.10412	-0.10412	-0.10412	-0.10412	-0.10412	-0.10412	-0.10412	-0.10412	-0.10412	-0.10412	-0.10412	-0.10412	-0.10412	-0.10412	-0.10412	-0.10412	-0.10412	-0.10412	0.6628	0.6628	0.6628	0.6628	0.6628	0.6628	0.6628	0.6628	0.6628	0.6628	0.6628
	41	2.4435	2.1646	2.4435	2.4435	2.4435	2.1646	2.1646	2.1646	2.1646	2.4435	2.4435	2.4435	2.4435	2.1646	2.1646	2.1646	2.1646	2.1646	2.1646	1.8857	1.8857	1.8857	1.8857	1.8857	1.8857	1.8857	1.8857	1.8857	1.8857	1.6068	1.6068	1.6068	1.6068	1.6068	1.6068	1.6068	1.6068	1.6068	1.6068	1.6068	1.8857	1.8857	1.6068	1.328	1.328	1.328	1.0491	1.0491
	42	0.26224	0.26224	-0.062111	-0.062111	0.26224	0.26224	0.26224	0.26224	0.58659	0.58659	0.58659	0.58659	0.91094	0.91094	0.91094	0.91094	0.91094	0.91094	0.91094	0.91094	0.91094	0.91094	0.91094	0.91094	0.91094	0.91094	1.2353	1.2353	1.2353	1.2353	1.2353	1.2353	1.2353	0.91094	0.91094	1.2353	0.91094	0.91094	0.91094	0.91094	0.91094	0.91094	0.91094	0.91094	0.91094	0.91094	0.58659	0.91094
	43	1.8013	1.8013	1.5492	1.2971	1.2971	1.5492	1.5492	1.5492	1.5492	1.5492	1.5492	1.5492	1.8013	2.0535	2.3056	2.5578	2.5578	2.3056	2.3056	2.3056	2.3056	2.5578	2.5578	2.5578	2.8099	2.8099	3.062	3.062	3.062	3.062	2.8099	2.8099	2.8099	2.5578	2.8099	2.8099	2.3056	2.3056	2.8099	2.8099	2.5578	2.8099	2.8099	2.8099	2.5578	2.5578	2.5578	2.3056
	44	-0.75237	-0.75237	-0.75237	-0.75237	-0.75237	-0.75237	-0.75237	-0.75237	-0.75237	-0.75237	-0.75237	-0.75237	-0.75237	-0.75237	-0.75237	-0.75237	-0.75237	-0.75237	-0.75237	-0.75237	-0.75237	-0.75237	-0.75237	-0.75237	-0.75237	-0.75237	0.28018	0.28018	0.79645	0.79645	0.79645	0.79645	0.79645	0.79645	0.79645	0.79645	0.79645	0.79645	0.79645	0.79645	0.28018	0.28018	0.28018	0.79645	0.79645	0.79645	0.79645	0.79645
	45	-1.4766	-1.4766	-1.4766	-1.4766	-1.4766	-1.4766	-1.4766	-1.4766	-1.4766	-1.4766	-1.4766	-1.4766	-1.4766	-1.4766	-1.4766	-1.4766	-1.4766	-1.4766	-1.4766	-1.4766	-1.4766	-1.4766	-1.4766	-1.4766	-1.4766	-1.4766	-1.4766	-1.4766	-1.4766	-1.4766	-1.4766	-1.4766	-1.4766	-1.4766	-1.4766	-1.4766	-1.4766	-1.4766	-1.4766	-1.4766	-1.4766	-1.4766	-1.4766	-1.4766	-1.4766	-1.4766	-1.4766	-1.4766
	46	1.4226	1.6052	1.7879	1.6052	1.6052	1.6052	1.6052	1.6052	1.7879	1.6052	1.6052	1.4226	1.4226	1.6052	1.4226	1.4226	1.4226	1.2399	1.2399	0.87465	0.692	0.692	0.692	0.692	0.50936	0.14407	0.32671	0.32671	0.32671	0.32671	0.50936	0.32671	0.32671	0.50936	0.50936	0.50936	0.87465	0.87465	0.87465	1.0573	0.692	0.692	0.692	0.692	0.692	0.692	0.87465	0.87465
	47	0.20299	0.20299	0.005734	0.005734	0.005734	-0.19153	-0.19153	-0.19153	-0.19153	-0.19153	-0.19153	-0.19153	-0.19153	-0.19153	-0.38878	-0.19153	-0.19153	-0.58604	-0.38878	-0.38878	-0.19153	-0.38878	-0.38878	-0.38878	-0.38878	-0.38878	-0.38878	-0.38878	-0.38878	-0.38878	-0.38878	-0.38878	-0.58604	-0.38878	-0.38878	-0.38878	-0.38878	-0.38878	-0.38878	0.005734	-0.19153	-0.19153	0.20299	0.20299	0.40025	0.40025	0.59751	0.40025
	48	-0.97845	-0.97845	-0.97845	-0.97845	-0.97845	-0.97845	-0.97845	-0.97845	-0.97845	-0.97845	-0.97845	-0.97845	-0.97845	-0.97845	-0.97845	-0.97845	-0.97845	-0.97845	-0.97845	-0.97845	-0.97845	-0.97845	-0.97845	-0.97845	-0.97845	-0.97845	-0.97845	-0.97845	-0.97845	-0.97845	-0.97845	-0.97845	-0.97845	-0.97845	-0.97845	-0.17336	-0.17336	-0.17336	-0.17336	-0.17336	-0.17336	-0.17336	-0.17336	-0.17336	-0.17336	-0.17336	-0.17336	-0.17336
	49	0.52111	0.52111	-0.068576	-0.068576	-0.65826	-0.65826	-0.65826	-0.65826	-0.65826	-0.65826	-0.65826	-0.65826	-0.65826	-0.65826	-0.65826	-1.2479	-1.2479	-1.2479	-1.2479	-1.2479	-1.2479	-1.2479	-1.2479	-1.2479	-1.2479	-1.2479	-1.2479	-1.2479	-1.2479	-1.2479	-1.2479	-1.2479	-0.65826	-0.65826	-0.65826	-0.65826	-0.65826	-0.65826	-0.65826	-0.65826	-0.65826	-1.2479	-1.8376	-1.8376	-1.8376	-1.8376	-1.2479	-1.2479
	50	0.29015	0.29015	-0.080633	0.29015	0.29015	0.29015	0.29015	0.66093	0.66093	0.66093	0.66093	1.0317	1.0317	1.0317	1.0317	1.0317	1.4025	1.4025	1.4025	1.4025	1.0317	1.0317	1.0317	0.66093	0.66093	0.66093	1.0317	1.0317	1.0317	0.66093	0.66093	0.66093	0.66093	0.66093	1.0317	1.4025	0.66093	0.66093	0.66093	0.29015	0.66093	0.66093	0.66093	0.66093	0.66093	0.66093	0.66093	0.66093
	51	4.97	4.97	4.97	4.97	3.7815	3.7815	3.7815	3.7815	3.7815	3.7815	3.7815	3.7815	3.7815	3.7815	3.7815	3.7815	3.7815	3.7815	3.7815	3.7815	3.7815	3.7815	3.7815	3.7815	3.7815	3.7815	3.7815	3.7815	3.7815	3.7815	3.7815	3.7815	3.7815	2.5929	2.5929	2.5929	2.5929	2.5929	2.5929	2.5929	2.5929	2.5929	2.5929	2.5929	2.5929	2.5929	2.5929	2.5929
	52	6.265	6.265	5.69	5.69	5.69	5.69	5.69	5.115	5.115	5.4025	5.115	5.4025	5.69	5.4025	4.8275	4.8275	4.8275	4.2526	4.2526	4.5401	4.8275	4.8275	4.5401	4.5401	4.2526	3.9651	3.9651	3.9651	3.6776	3.6776	3.9651	4.2526	4.5401	4.5401	4.5401	4.5401	4.5401	4.5401	4.2526	4.5401	4.8275	4.5401	4.8275	5.115	5.115	5.69	5.9775	5.69
	53	0.72546	0.59005	0.59005	0.59005	0.59005	0.99629	0.86087	0.86087	0.86087	0.86087	0.72546	0.72546	0.86087	0.72546	0.72546	0.72546	0.72546	0.72546	0.59005	0.45464	0.59005	0.59005	0.45464	0.45464	0.45464	0.18382	0.18382	0.18382	-0.087009	-0.087009	0.048403	0.048403	-0.22242	-0.087009	0.18382	0.18382	0.18382	0.18382	0.048403	0.048403	0.048403	0.31923	0.18382	0.18382	0.18382	0.048403	0.18382	0.18382
	54	-0.76721	-0.76721	-0.5214	-0.5214	-0.5214	-0.27558	-0.27558	-0.27558	-0.27558	-0.27558	-0.5214	-0.5214	-0.5214	-0.5214	-0.5214	-0.5214	-0.5214	-0.5214	-0.5214	-0.5214	-0.27558	-0.27558	-0.27558	-0.27558	-0.27558	-0.27558	-0.27558	-0.27558	-0.27558	-0.5214	-0.5214	-0.5214	-0.5214	-0.5214	-0.5214	-0.5214	-0.5214	-0.5214	-0.5214	-0.5214	-0.5214	-0.27558	-0.029762	-0.029762	-0.27558	-0.27558	-0.27558	-0.27558
	55	-0.58023	-0.58023	-0.37281	-0.37281	-0.78766	-0.78766	-0.78766	-0.78766	-0.78766	-0.78766	-0.99509	-0.99509	-0.99509	-0.99509	-1.2025	-0.99509	-1.2025	-1.2025	-0.99509	-0.99509	-0.99509	-0.99509	-0.99509	-0.78766	-0.78766	-0.99509	-0.99509	-1.2025	-1.4099	-1.4099	-1.4099	-1.2025	-1.2025	-0.99509	-0.99509	-0.99509	-0.58023	0.042044	0.042044	-0.37281	-0.16538	-0.37281	-0.58023	-0.78766	-0.78766	-0.78766	-0.58023	-0.58023
	56	0.27068	0.45829	0.83352	1.0211	1.0211	1.0211	1.0211	1.2088	1.0211	0.83352	1.0211	0.83352	0.83352	0.83352	1.0211	1.0211	1.0211	0.64591	0.64591	0.64591	0.64591	0.64591	0.64591	0.27068	0.45829	0.27068	0.27068	0.27068	0.27068	0.083062	0.45829	0.45829	0.27068	0.083062	0.083062	-0.10455	-0.10455	-0.29217	-0.29217	-0.29217	-0.10455	-0.10455	-0.10455	-0.29217	-0.47978	-0.29217	-0.29217	-0.29217
	57	2.2183	2.2183	1.9319	1.9319	1.9319	2.2183	2.2183	2.2183	2.2183	2.5047	2.5047	2.5047	2.5047	2.5047	2.5047	2.2183	1.9319	2.2183	2.2183	2.2183	2.2183	1.9319	2.2183	2.2183	1.9319	1.6455	1.6455	1.6455	1.6455	1.6455	1.6455	1.6455	1.6455	1.9319	1.9319	1.9319	1.9319	1.9319	1.6455	1.9319	1.9319	2.2183	2.2183	2.5047	2.7912	2.5047	2.7912	2.7912
	58	0.33605	0.33605	0.10138	0.10138	0.10138	0.10138	-0.13329	-0.13329	-0.36796	-0.36796	-0.36796	-0.36796	-0.36796	-0.36796	-0.36796	-0.36796	-0.36796	-0.36796	-0.36796	-0.36796	-0.36796	-0.36796	-0.36796	-0.36796	-0.36796	-0.60263	-0.60263	-0.8373	-0.8373	-0.8373	-0.8373	-0.8373	-0.8373	-0.8373	-0.8373	-0.8373	-0.8373	-0.8373	-0.8373	-0.8373	-1.072	-1.072	-1.072	-1.072	-1.072	-1.072	-1.072	-1.3066
	59	3.1132	3.3882	3.3882	3.3882	3.1132	3.1132	3.1132	2.8383	2.8383	2.8383	2.8383	2.8383	2.8383	2.5633	2.2883	2.2883	2.0133	2.0133	1.7384	1.7384	1.7384	2.0133	2.0133	1.7384	1.7384	1.7384	1.7384	1.7384	1.7384	1.7384	1.4634	1.4634	1.7384	1.4634	1.1884	1.1884	1.1884	0.91347	1.1884	1.1884	0.91347	0.91347	0.6385	0.36353	0.36353	-0.18641	-0.46138	-0.46138
	60	4.5756	4.7944	4.7944	4.7944	4.3569	4.3569	4.3569	3.7007	3.9194	3.9194	4.1382	4.1382	3.9194	3.9194	3.7007	3.482	3.7007	3.7007	3.7007	3.7007	3.482	3.9194	3.7007	3.482	3.482	3.2632	3.482	3.482	3.2632	3.2632	3.2632	3.0445	3.0445	3.7007	3.482	3.482	3.7007	3.7007	3.7007	3.482	4.1382	3.9194	3.9194	4.1382	4.1382	4.3569	4.3569	4.1382
	61	-1.481	-1.481	-1.481	-1.0086	-1.0086	-1.0086	-1.0086	-1.0086	-1.0086	-1.481	-1.481	-1.481	-1.481	-1.481	-1.481	-1.481	-1.481	-1.9535	-1.9535	-1.9535	-1.481	-1.481	-1.481	-1.481	-1.481	-1.481	-1.481	-1.481	-1.481	-1.481	-1.481	-1.481	-1.481	-1.9535	-1.9535	-1.9535	-1.9535	-1.9535	-1.9535	-1.9535	-1.9535	-1.9535	-1.9535	-1.9535	-1.9535	-1.9535	-1.481	-1.481
	62	-1.0381	-1.24	-1.24	-1.24	-1.0381	-1.0381	-1.0381	-1.0381	-1.24	-1.24	-1.4419	-1.24	-1.24	-1.24	-1.24	-1.0381	-0.83619	-0.83619	-0.83619	-0.83619	-0.83619	-0.83619	-0.43238	-0.43238	-0.23048	-0.23048	-0.028579	-0.028579	-0.028579	-0.028579	-0.028579	-0.028579	-0.028579	-0.23048	-0.23048	-0.43238	-0.43238	-0.43238	-0.43238	-0.43238	-0.63429	-0.63429	-0.63429	-0.63429	-0.63429	-0.43238	-0.43238	-0.43238
	63	-1.8048	-1.8048	-1.8048	-1.8048	-1.8048	-1.8048	-1.8048	-1.8048	-1.8048	-1.8048	-1.8048	-1.8048	-1.8048	-1.8048	-1.8048	-1.8048	-1.8048	-1.8048	-1.8048	-1.8048	-1.8048	-1.8048	-1.8048	-1.8048	-1.8048	-1.8048	-1.8048	-1.8048	-1.8048	-1.8048	-1.8048	-1.8048	-1.8048	-1.8048	-1.8048	-1.8048	-0.93232	-0.93232	-0.059879	-0.059879	-0.059879	-0.059879	-0.059879	-0.059879	-0.059879	-0.059879	-0.059879	-0.059879
	64	-0.59848	-0.81201	-0.81201	-0.81201	-0.81201	-0.81201	-0.81201	-0.59848	-0.81201	-0.81201	-0.81201	-0.81201	-0.81201	-0.81201	-0.59848	-0.59848	-0.59848	-0.59848	-0.38495	-0.38495	-0.38495	-0.17142	-0.17142	0.042108	0.25564	0.25564	0.25564	0.25564	0.25564	0.46917	0.46917	0.46917	0.46917	0.46917	0.46917	0.6827	0.6827	0.89622	1.1098	0.89622	1.1098	1.1098	0.89622	1.1098	0.89622	0.6827	0.6827	0.6827
	65	4.2739	3.7601	3.7601	4.2739	4.2739	4.5309	4.2739	4.2739	4.5309	4.7878	4.7878	4.7878	5.3017	5.3017	5.3017	5.5586	6.0725	6.3294	6.3294	6.0725	6.3294	6.3294	6.0725	6.3294	6.3294	6.0725	6.0725	6.0725	5.8155	5.8155	5.8155	5.5586	5.5586	5.3017	5.0447	5.0447	5.5586	5.3017	5.3017	5.0447	5.0447	5.0447	5.0447	5.0447	5.0447	4.7878	4.7878	4.7878
	66	1.2031	1.2031	1.2031	1.2031	1.2031	0.88816	0.88816	0.88816	0.88816	0.57323	0.57323	0.2583	0.2583	0.2583	0.2583	0.2583	0.2583	0.2583	0.2583	0.2583	0.2583	0.2583	0.2583	0.57323	0.57323	0.57323	0.57323	0.2583	0.2583	0.2583	0.57323	0.57323	0.88816	0.88816	0.57323	0.57323	-0.056633	-0.056633	-0.37156	-0.37156	-0.056633	-0.056633	0.2583	0.2583	0.2583	0.2583	0.2583	0.2583
	67	-1.381	-1.381	-1.381	-1.381	-1.381	-1.381	-1.525	-1.525	-1.381	-1.381	-1.381	-1.381	-1.237	-1.237	-1.237	-1.237	-1.237	-1.237	-1.237	-1.237	-1.237	-1.237	-1.237	-1.237	-1.237	-1.237	-1.237	-1.237	-1.237	-1.237	-1.093	-1.093	-1.093	-0.94906	-0.94906	-0.94906	-0.80508	-0.80508	-0.80508	-0.80508	-0.80508	-0.80508	-0.80508	-0.66109	-0.66109	-0.66109	-0.66109	-0.80508
	68	-0.75913	-1.0558	-0.90745	-0.90745	-0.75913	-0.75913	-0.75913	-0.75913	-0.75913	-0.75913	-0.75913	-0.75913	-0.6108	-0.31414	-0.31414	-0.46247	-0.31414	-0.31414	-0.31414	-0.31414	-0.46247	-0.46247	-0.46247	-0.6108	-0.6108	-0.31414	-0.46247	-0.46247	-0.46247	-0.16582	-0.01749	-0.31414	-0.31414	-0.16582	-0.01749	-0.01749	-0.16582	-0.16582	-0.16582	-0.16582	-0.31414	-0.31414	-0.16582	-0.01749	0.13084	0.13084	0.13084	-0.01749
	69	1.7443	1.7443	1.7443	2.1071	2.1071	1.7443	1.7443	1.7443	1.7443	1.7443	1.7443	1.7443	1.7443	1.7443	1.7443	1.7443	1.7443	2.1071	2.1071	2.1071	1.7443	1.7443	1.7443	1.7443	1.7443	1.7443	1.7443	1.7443	1.7443	1.7443	1.7443	1.7443	1.3815	1.7443	2.1071	2.1071	2.1071	2.1071	1.7443	2.1071	2.1071	1.7443	1.7443	1.7443	1.3815	1.3815	1.3815	1.3815
	70	0.035308	0.035308	0.53269	0.53269	1.0301	1.0301	1.5274	1.5274	1.0301	1.0301	1.0301	1.0301	1.0301	1.0301	1.5274	1.5274	1.5274	1.5274	1.5274	1.5274	1.5274	1.5274	1.5274	1.5274	1.5274	1.5274	1.5274	1.5274	1.5274	1.5274	1.5274	2.0248	2.0248	1.5274	1.5274	1.5274	1.5274	1.5274	2.0248	2.0248	2.0248	2.0248	2.0248	2.0248	1.5274	1.5274	1.5274	1.5274
	71	1.7681	1.7681	1.7681	1.7681	1.7681	1.7681	1.7681	1.7681	1.0689	1.0689	1.0689	1.0689	1.0689	0.3698	0.3698	-0.32935	-0.32935	-0.32935	-0.32935	-0.32935	-0.32935	-0.32935	-0.32935	-0.32935	-0.32935	-0.32935	-0.32935	-0.32935	-0.32935	-0.32935	-0.32935	-0.32935	-1.0285	-1.0285	-1.0285	-1.0285	-1.0285	-1.0285	-1.0285	-1.0285	-1.0285	-1.0285	-1.0285	-1.0285	-1.0285	-1.0285	-1.0285	-1.0285
	72	-0.31707	-0.31707	-0.31707	-0.31707	-0.31707	-0.31707	-0.31707	-0.31707	-0.31707	-0.31707	-0.31707	-0.31707	-0.31707	-0.31707	-0.31707	-0.31707	-0.31707	-0.31707	-0.31707	0.28617	0.28617	0.28617	0.28617	0.28617	0.28617	0.28617	0.28617	0.28617	0.28617	0.28617	0.28617	0.28617	0.28617	0.28617	0.28617	0.28617	0.28617	0.28617	0.28617	0.28617	-0.31707	-0.31707	-0.31707	-0.31707	-0.31707	-0.31707	-0.31707	-0.31707
	73	1.9153	2.0625	2.0625	2.0625	2.2096	2.0625	2.0625	2.2096	2.2096	2.5039	2.6511	2.5039	2.5039	2.5039	2.3568	2.3568	2.2096	2.2096	2.3568	2.3568	2.3568	2.5039	2.5039	2.5039	2.5039	2.5039	2.5039	2.6511	2.6511	2.5039	2.5039	2.3568	2.3568	2.5039	2.5039	2.5039	2.6511	2.7982	2.7982	2.6511	2.6511	2.6511	2.6511	2.7982	2.7982	2.7982	2.7982	2.7982
	74	2.7367	2.4926	2.4926	2.4926	2.4926	2.4926	2.4926	2.4926	2.4926	2.2485	2.2485	2.2485	2.2485	2.4926	2.2485	2.2485	2.2485	2.4926	2.4926	2.4926	2.4926	2.4926	2.2485	2.2485	2.2485	2.0045	2.0045	1.7604	1.5163	1.5163	1.5163	1.5163	1.5163	1.5163	1.5163	1.5163	1.7604	1.7604	1.7604	1.7604	1.7604	1.7604	1.7604	1.7604	1.7604	1.7604	1.2723	1.2723
	75	2.5804	2.5804	2.4891	2.3979	2.3979	2.4891	2.6716	2.7628	2.6716	2.5804	2.6716	2.5804	2.5804	2.3979	2.2154	2.2154	2.0329	2.0329	2.2154	2.3066	2.3066	2.5804	2.6716	2.3979	2.4891	2.3979	2.3066	2.3066	2.3066	2.3066	2.2154	2.3066	2.3066	2.3979	2.2154	2.3066	2.2154	2.1241	2.0329	1.8504	1.8504	1.7591	1.7591	2.0329	2.0329	2.0329	1.9416	2.0329
	76	-0.23744	-0.23744	0.086255	-0.23744	-0.23744	-0.23744	-0.23744	-0.23744	-0.23744	-0.23744	0.086255	0.086255	0.086255	0.086255	0.086255	0.086255	0.086255	0.086255	0.086255	0.086255	0.086255	0.086255	0.086255	0.086255	0.086255	0.40995	0.40995	0.73364	0.73364	0.73364	0.73364	1.0573	1.0573	1.0573	0.73364	0.73364	0.73364	0.73364	0.73364	0.73364	0.73364	0.73364	0.73364	0.73364	0.73364	1.0573	1.0573	1.0573
	77	-0.96353	-0.96353	-0.96353	-0.56112	-0.56112	-0.56112	-0.56112	-0.56112	-0.56112	-0.56112	-0.56112	-0.96353	-0.96353	-0.96353	-0.96353	-0.96353	-0.96353	-1.3659	-1.3659	-1.3659	-1.3659	-1.3659	-1.3659	-1.3659	-1.3659	-1.3659	-1.3659	-1.3659	-1.3659	-1.7684	-1.7684	-1.7684	-1.7684	-1.7684	-1.3659	-1.3659	-1.3659	-1.3659	-1.3659	-1.3659	-1.3659	-1.3659	-1.3659	-1.3659	-1.3659	-1.3659	-1.3659	-1.3659
	78	-0.012023	-0.012023	-0.012023	-0.012023	-0.012023	-0.012023	-0.012023	-0.012023	-0.012023	-0.012023	-0.012023	-0.012023	-0.012023	-0.012023	-0.012023	-0.012023	-0.012023	-0.012023	-0.012023	-0.012023	-0.012023	-0.012023	-0.012023	-0.012023	-0.29294	-0.57386	-0.57386	-0.57386	-0.57386	-0.57386	-0.57386	-0.57386	-0.57386	-0.57386	-0.57386	-0.57386	-0.57386	-0.29294	-0.29294	-0.29294	-0.29294	-0.29294	-0.29294	-0.29294	-0.29294	-0.29294	-0.29294	-0.29294
	79	1.3151	1.7503	1.7503	1.5327	1.5327	1.3151	1.0975	1.3151	1.0975	1.0975	1.0975	1.3151	1.5327	1.5327	1.7503	1.5327	1.5327	1.0975	0.87989	1.3151	1.0975	1.3151	1.3151	1.0975	1.0975	1.0975	1.0975	1.0975	1.3151	1.3151	1.3151	1.3151	1.3151	1.0975	1.0975	0.87989	1.0975	1.0975	1.0975	1.0975	1.0975	1.3151	1.3151	1.3151	1.0975	1.0975	1.0975	1.5327
	80	-0.68852	-0.68852	-0.68852	-0.68852	-0.68852	-0.68852	-0.68852	-0.68852	-0.68852	-0.68852	-0.68852	-0.68852	-0.68852	-0.68852	-0.68852	-0.68852	-0.68852	-0.68852	-0.68852	-0.68852	-0.68852	-0.68852	-0.34949	-0.68852	-0.68852	-0.68852	-0.34949	-0.34949	-0.34949	-0.34949	-0.34949	-0.34949	-0.010447	-0.010447	-0.010447	-0.010447	-0.010447	-0.010447	-0.010447	-0.010447	-0.010447	-0.010447	-0.010447	-0.010447	0.32859	0.32859	-0.010447	-0.010447
	81	-0.13235	-0.13235	-0.13235	0.16052	0.16052	0.16052	0.16052	0.16052	0.16052	0.16052	0.16052	0.16052	0.16052	0.16052	0.16052	0.16052	0.16052	0.16052	0.16052	0.45339	0.45339	0.45339	0.45339	0.74625	0.45339	0.45339	0.45339	0.74625	1.0391	0.74625	0.74625	0.74625	0.74625	0.45339	0.74625	0.74625	0.74625	0.74625	0.74625	0.74625	0.74625	0.74625	1.0391	1.0391	1.0391	1.0391	1.0391	0.74625
	82	1.2316	1.2316	0.9753	0.71895	0.9753	0.9753	0.9753	0.9753	0.9753	0.9753	0.9753	0.9753	0.9753	0.9753	0.9753	1.488	1.488	1.2316	1.488	1.488	1.488	1.488	1.488	1.488	1.488	1.7443	1.7443	1.488	1.488	1.488	1.488	1.488	1.2316	1.2316	1.2316	1.2316	1.2316	0.9753	0.9753	0.9753	0.9753	0.9753	0.9753	0.71895	0.71895	0.71895	0.9753	0.9753
	83	-0.038124	-0.30437	-0.30437	-0.30437	-0.038124	-0.038124	-0.038124	-0.038124	-0.038124	-0.038124	-0.038124	-0.038124	0.22812	0.22812	0.22812	0.22812	0.22812	0.49437	0.49437	0.49437	0.49437	0.49437	0.49437	0.49437	0.76062	0.76062	0.49437	0.49437	0.22812	0.22812	0.22812	0.22812	0.49437	0.22812	0.22812	0.22812	-0.038124	-0.038124	-0.30437	-0.30437	-0.30437	-0.30437	-0.30437	-0.30437	-0.30437	-0.30437	-0.30437	-0.30437
	84	-0.76641	-0.76641	-0.76641	-0.76641	-0.76641	-0.76641	-0.76641	-0.76641	-0.76641	-0.76641	-0.76641	-0.76641	-0.76641	-0.76641	-0.76641	-0.76641	-0.76641	-0.76641	-0.76641	-0.76641	-0.76641	-0.76641	-0.76641	-0.76641	-0.76641	-0.76641	-0.76641	-0.76641	-0.76641	-0.76641	-0.76641	-0.76641	-0.76641	-0.76641	-0.76641	-0.76641	-0.76641	-0.76641	-0.76641	-0.76641	-0.76641	-0.76641	-0.76641	-0.76641	-0.76641	-0.76641	-0.76641	-0.76641
	85	1.2332	1.2332	1.2332	1.2332	1.2332	1.2332	1.2332	1.2332	1.2332	1.2332	1.2332	1.2332	1.2332	1.2332	1.2332	1.2332	1.2332	1.2332	1.2332	1.2332	1.2332	1.2332	1.2332	1.2332	1.2332	1.2332	1.2332	1.2332	1.2332	1.2332	1.2332	1.2332	1.2332	1.2332	3.2172	3.2172	3.2172	3.2172	3.2172	3.2172	3.2172	3.2172	3.2172	3.2172	3.2172	3.2172	3.2172	3.2172
	86	1.1382	1.1382	0.78247	0.78247	0.78247	0.78247	0.42673	0.42673	0.42673	0.42673	0.42673	0.42673	0.42673	0.42673	0.42673	0.42673	0.42673	0.070985	0.070985	0.070985	0.42673	0.42673	0.42673	0.42673	0.42673	0.42673	0.42673	0.42673	0.42673	0.42673	0.42673	0.42673	0.070985	0.070985	0.070985	0.070985	0.070985	0.070985	0.070985	0.070985	0.070985	0.070985	-0.28476	-0.28476	-0.28476	-0.28476	-0.28476	-0.28476
	87	1.804	1.804	1.804	1.804	1.804	1.804	1.804	1.804	1.804	1.804	1.804	1.804	1.804	1.804	1.804	1.804	1.804	2.4257	2.4257	2.4257	2.4257	2.4257	2.4257	2.4257	1.804	1.804	1.804	1.1824	1.1824	1.1824	1.1824	1.1824	1.1824	0.56071	0.56071	0.56071	0.56071	0.56071	0.56071	0.56071	0.56071	0.56071	0.56071	0.56071	0.56071	0.56071	0.56071	0.56071
	88	0.34955	0.34955	0.10485	0.34955	0.10485	-0.13985	-0.13985	-0.13985	-0.13985	-0.13985	-0.13985	0.10485	0.10485	0.10485	0.10485	0.10485	-0.38455	-0.38455	-0.38455	-0.38455	-0.38455	-0.38455	-0.38455	-0.38455	-0.38455	-0.62925	-0.62925	-0.62925	-0.38455	-0.38455	-0.38455	-0.62925	-0.62925	-0.62925	-0.62925	-0.62925	-0.62925	-0.62925	-0.62925	-0.62925	-0.62925	-0.62925	-0.62925	-0.62925	-0.62925	-0.62925	-0.62925	-0.62925
	89	-0.37034	-0.37034	-0.37034	-0.37034	-0.37034	-0.37034	-0.37034	-0.37034	-0.37034	-0.37034	-0.37034	-0.37034	-0.37034	-0.37034	-0.37034	-0.37034	-0.37034	-0.37034	-0.37034	-0.37034	-0.37034	-0.37034	-0.37034	-0.37034	-0.37034	-0.37034	-0.37034	-0.37034	-0.37034	-0.37034	-0.37034	-0.37034	-0.37034	-0.37034	-0.37034	-0.37034	-0.37034	-0.37034	-0.37034	-0.37034	-0.37034	-0.37034	-0.37034	-0.37034	-0.37034	-0.37034	-0.37034	-0.37034
	90	1.1476	1.5505	1.5505	1.5505	1.5505	1.5505	1.5505	1.5505	1.7519	1.7519	1.7519	1.9534	1.5505	1.5505	1.7519	1.9534	2.1549	2.1549	2.1549	2.1549	2.5578	2.3563	1.9534	1.9534	1.9534	1.9534	1.9534	1.9534	1.9534	1.7519	1.7519	1.5505	1.1476	1.1476	1.349	1.349	1.349	0.9461	0.9461	0.9461	0.9461	0.9461	1.1476	1.1476	1.1476	1.349	1.349	1.349
	91	2.0125	2.0125	2.0125	2.0125	2.0125	2.0125	2.0125	2.0125	2.0125	2.0125	2.0125	2.0125	2.0125	2.0125	2.0125	2.0125	2.0125	2.0125	2.0125	2.0125	1.4501	1.4501	1.4501	1.4501	1.4501	0.88774	0.32534	0.32534	0.32534	0.32534	0.32534	0.32534	0.32534	0.32534	0.32534	0.32534	0.32534	0.32534	-0.23707	-0.23707	-0.23707	-0.23707	-0.23707	-0.23707	-0.23707	-0.23707	-0.23707	-0.23707
	92	1.0685	0.67241	0.27633	0.27633	0.27633	-0.11975	-0.11975	-0.11975	-0.11975	-0.11975	-0.11975	-0.11975	-0.11975	-0.11975	-0.11975	-0.11975	-0.11975	-0.11975	-0.11975	-0.11975	-0.11975	-0.11975	-0.11975	-0.11975	-0.11975	-0.11975	-0.11975	-0.11975	-0.51584	-0.51584	-0.51584	-0.51584	-0.51584	-0.91192	-0.91192	-0.91192	-0.91192	-0.91192	-0.91192	-0.91192	-0.91192	-0.91192	-0.91192	-0.91192	-0.91192	-0.91192	-0.91192	-0.91192
	93	0.98476	0.98476	0.89457	1.075	1.075	1.2553	1.3455	1.3455	1.3455	1.3455	1.4357	1.4357	1.6161	1.5259	1.5259	1.3455	1.2553	1.1651	1.3455	1.2553	1.2553	1.2553	1.3455	1.2553	1.2553	1.2553	1.075	0.89457	0.98476	0.71418	0.89457	0.71418	0.62399	0.80437	0.89457	0.80437	0.89457	1.075	0.71418	0.62399	0.4436	0.35341	0.62399	0.62399	0.53379	0.71418	0.53379	0.4436
	94	1.739	1.5732	1.5732	1.4075	1.2418	1.2418	1.4075	1.4075	1.5732	1.5732	1.5732	1.5732	1.5732	1.5732	1.5732	1.739	1.5732	1.739	1.739	1.5732	1.5732	1.4075	1.2418	1.2418	1.2418	1.2418	0.91032	1.076	1.076	1.076	1.2418	1.2418	1.2418	1.2418	1.4075	1.4075	1.4075	1.4075	1.5732	1.739	1.739	1.9047	1.739	1.739	1.9047	1.739	1.739	1.5732
	95	0.39078	0.39078	0.39078	0.39078	0.39078	0.39078	0.39078	0.39078	0.39078	0.39078	0.39078	0.39078	0.39078	0.39078	0.39078	0.39078	0.39078	0.39078	0.39078	0.39078	0.39078	0.39078	0.39078	0.39078	0.39078	0.39078	0.39078	0.39078	0.39078	0.39078	0.39078	0.39078	0.39078	0.39078	0.39078	0.39078	0.39078	0.39078	0.39078	0.39078	0.39078	0.39078	0.39078	0.39078	0.39078	0.39078	0.39078	0.39078
	96	0.77306	1.3238	1.3238	1.3238	1.3238	1.3238	1.3238	1.8745	1.8745	1.8745	1.8745	1.8745	2.4252	1.8745	1.3238	1.3238	1.3238	1.3238	1.3238	1.3238	1.3238	1.3238	1.3238	1.3238	1.3238	1.3238	1.3238	1.3238	1.3238	1.3238	0.77306	0.77306	0.77306	0.77306	0.77306	0.77306	0.77306	0.77306	0.77306	0.77306	0.77306	0.77306	0.77306	0.77306	0.77306	0.22234	0.22234	0.22234
	97	-0.66018	-0.66018	-0.66018	-0.66018	-0.66018	-0.66018	-1.4364	-1.4364	-1.4364	-1.4364	-1.4364	-1.4364	-1.4364	-1.4364	-1.4364	-1.4364	-0.66018	-0.66018	-0.66018	-0.66018	-0.66018	-0.66018	-0.66018	-0.66018	-0.66018	-0.66018	-0.66018	-0.66018	-0.66018	-0.66018	-0.66018	-0.66018	-0.66018	-0.66018	-0.66018	-0.66018	-0.66018	-0.66018	0.11608	0.11608	0.11608	0.11608	0.11608	0.11608	0.11608	0.11608	0.11608	0.11608
	98	-0.011797	-0.24363	-0.24363	-0.24363	-0.47546	-0.47546	-0.24363	-0.011797	-0.24363	-0.011797	-0.24363	-0.24363	-0.24363	-0.24363	-0.24363	-0.7073	-0.7073	-0.7073	-0.7073	-0.93913	-0.93913	-0.93913	-0.93913	-0.93913	-0.93913	-0.93913	-0.7073	-0.7073	-0.7073	-0.7073	-0.7073	-0.7073	-0.7073	-0.7073	-0.47546	-0.24363	-0.24363	-0.24363	-0.24363	-0.24363	-0.24363	-0.24363	-0.24363	-0.47546	-0.7073	-0.7073	-0.93913	-0.93913
	99	0.42578	0.42578	0.42578	0.42578	0.42578	0.8305	1.2352	1.64	1.64	2.0447	2.0447	2.0447	2.0447	2.0447	2.0447	1.64	1.64	1.64	1.64	1.64	1.64	1.64	1.64	1.64	1.64	1.2352	1.2352	1.2352	1.2352	1.2352	1.2352	1.2352	1.2352	1.2352	1.2352	1.2352	1.2352	1.2352	1.2352	1.2352	0.8305	0.8305	0.8305	0.8305	0.8305	0.8305	0.8305	0.8305
	100	2.2791	2.2791	2.2791	2.2791	2.2791	2.2791	2.2791	2.2791	2.2791	2.2791	2.2791	2.2791	2.2791	2.2791	2.2791	2.2791	2.2791	2.2791	2.2791	2.2791	2.2791	3.005	3.005	3.005	3.005	3.005	3.005	3.005	3.005	3.005	3.005	3.005	3.005	3.005	3.005	2.2791	2.2791	2.2791	2.2791	2.2791	3.005	3.005	3.005	3.005	2.2791	2.2791	1.5532	1.5532
	101	0.3482	0.058992	0.058992	0.058992	0.3482	0.78202	0.63742	0.78202	0.63742	0.63742	0.3482	0.63742	1.0712	1.0712	1.0712	0.92663	0.92663	0.92663	0.78202	0.63742	0.63742	0.63742	0.63742	0.49281	0.49281	0.78202	0.78202	0.78202	0.78202	0.78202	0.78202	0.92663	1.0712	1.3604	1.5051	1.5051	1.5051	1.6497	1.5051	1.6497	1.5051	1.3604	1.3604	1.3604	0.92663	1.0712	0.92663	0.78202
	102	-0.44992	-0.44992	-0.44992	-0.44992	-0.44992	-0.44992	-0.44992	-0.44992	-0.44992	-0.44992	-0.44992	-0.44992	-0.44992	-0.44992	-0.44992	-0.44992	-0.44992	-0.44992	-0.44992	-0.44992	-0.44992	-0.44992	-0.44992	-0.44992	-0.44992	-0.44992	-0.44992	-0.44992	-0.44992	-0.44992	-0.44992	-0.44992	-0.44992	-0.44992	-0.44992	-0.44992	-0.44992	-0.44992	-0.44992	-0.44992	-0.44992	-0.44992	-0.44992	-0.44992	-0.44992	-0.44992	-0.44992	-0.44992
	103	1.6774	1.029	1.029	1.029	1.029	1.029	0.38065	1.029	1.029	1.029	1.029	1.029	1.029	1.029	1.029	1.029	1.029	1.029	1.029	1.029	1.029	1.029	0.38065	0.38065	0.38065	0.38065	0.38065	0.38065	0.38065	0.38065	0.38065	0.38065	0.38065	0.38065	0.38065	0.38065	0.38065	0.38065	0.38065	-0.26771	-0.26771	-0.26771	-0.26771	-0.26771	-0.26771	-0.26771	-0.26771	0.38065
	104	-0.78328	-0.78328	-0.56814	-0.56814	-0.78328	-0.99842	-0.99842	-0.78328	-0.78328	-0.78328	-0.78328	-0.56814	-0.78328	-0.78328	-0.78328	-0.78328	-0.78328	-0.78328	-0.78328	-0.78328	-0.78328	-0.56814	-0.56814	-0.56814	-0.56814	-0.56814	-0.56814	-0.56814	-0.56814	-0.56814	-0.56814	-0.56814	-0.56814	-0.56814	-0.56814	-0.56814	-0.56814	-0.56814	-0.56814	-0.56814	-0.56814	-0.56814	-0.56814	-0.56814	-0.353	-0.353	-0.353	-0.353
	105	-0.083816	-0.083816	-0.083816	-0.083816	-0.083816	-0.083816	-0.083816	-0.083816	-0.083816	-0.083816	-0.083816	-0.083816	-0.083816	-0.083816	-0.083816	-0.083816	-0.083816	-0.083816	-0.083816	-0.083816	-0.083816	-0.083816	-0.083816	-0.83849	-0.83849	-0.83849	-0.83849	-0.83849	-0.83849	-0.83849	-0.83849	-0.83849	-0.83849	-0.83849	-0.83849	-0.83849	-0.83849	-0.83849	-0.83849	-0.83849	-0.83849	-0.83849	-0.83849	-0.83849	-0.83849	-0.83849	-0.83849	-0.83849
	106	2.1834	2.1834	2.1834	2.1834	2.6419	2.6419	2.6419	3.1003	3.1003	2.6419	2.6419	2.6419	2.6419	2.6419	2.6419	2.6419	2.6419	2.6419	2.6419	2.6419	2.6419	2.6419	2.6419	2.6419	2.6419	2.1834	2.1834	2.1834	2.1834	2.1834	2.1834	2.6419	2.6419	2.6419	2.6419	2.1834	2.1834	2.1834	2.1834	1.725	1.725	1.725	2.1834	2.1834	2.1834	2.1834	2.1834	2.1834
	107	0.34419	0.34419	0.34419	0.34419	0.752	0.752	0.752	0.752	0.752	0.752	0.752	0.752	0.752	0.752	0.752	0.752	0.752	0.752	0.752	0.752	1.1598	1.1598	1.1598	1.5676	1.9754	1.9754	1.9754	1.9754	1.9754	1.9754	1.9754	2.3832	2.3832	2.3832	1.9754	1.9754	1.9754	2.3832	2.3832	1.9754	2.791	3.1988	3.1988	3.1988	3.1988	3.1988	2.791	2.791
	108	-1.4869	-1.4869	-1.4869	-1.4869	-1.4869	-1.4869	-1.4869	-1.4869	-1.4869	-1.4869	-1.4869	-1.4869	-1.4869	-1.4869	-1.4869	-1.4869	-1.4869	-1.4869	-1.4869	-1.4869	-1.4869	-1.4869	-1.4869	-1.4869	-1.4869	-1.4869	-1.4869	-1.4869	-1.4869	-1.4869	-1.4869	-1.4869	-1.4869	-1.4869	-1.4869	-1.4869	-1.4869	-1.4869	-1.4869	-1.4869	-1.4869	-1.4869	-1.4869	-1.4869	-1.4869	-1.4869	-1.4869	-1.4869
	109	-0.24781	-0.24781	-0.24781	-0.24781	-0.24781	-0.24781	-0.24781	-0.24781	-0.24781	-0.24781	0.029932	0.029932	0.029932	0.029932	0.029932	0.029932	0.30768	0.30768	0.30768	0.58542	0.58542	0.58542	0.58542	0.58542	0.58542	0.58542	0.58542	0.58542	0.58542	0.86316	0.86316	0.86316	1.1409	0.86316	0.86316	0.86316	0.58542	0.58542	0.58542	0.58542	0.58542	0.58542	0.58542	0.58542	0.30768	0.30768	0.30768	0.30768
	110	1.0604	1.0604	1.0604	0.60298	0.60298	0.60298	0.60298	0.60298	0.60298	0.60298	0.60298	0.60298	-0.31189	-0.31189	-0.31189	-0.31189	-0.31189	-0.31189	-0.31189	0.14555	0.14555	0.14555	-0.31189	-0.31189	-0.31189	-0.31189	0.14555	0.14555	-0.31189	-0.76933	-0.76933	-0.31189	-0.31189	-0.31189	-0.31189	-0.31189	-0.31189	-0.31189	-0.31189	-0.31189	-0.31189	-0.31189	-0.31189	-0.31189	-0.76933	-0.31189	-0.31189	-0.31189
	111	0.95714	1.2386	1.2386	0.95714	1.2386	1.2386	1.2386	1.2386	1.2386	1.2386	1.2386	0.95714	0.95714	0.95714	0.95714	0.95714	1.2386	1.2386	1.2386	1.2386	1.2386	1.2386	1.2386	1.52	1.52	1.8014	1.8014	1.8014	1.8014	1.8014	1.52	1.2386	1.2386	1.2386	1.52	1.52	1.8014	1.8014	1.8014	1.8014	1.8014	1.8014	1.8014	1.52	1.52	1.8014	1.8014	1.8014
	112	2.704	2.704	2.704	2.704	2.704	2.704	2.704	2.704	2.704	2.704	2.704	2.704	2.704	0.95314	0.95314	0.95314	0.95314	0.95314	0.95314	0.95314	0.95314	0.95314	0.95314	0.95314	0.95314	0.95314	0.95314	0.95314	0.95314	0.95314	0.95314	0.95314	0.95314	0.95314	0.95314	0.95314	0.95314	0.95314	0.95314	0.95314	0.95314	0.95314	0.95314	0.95314	0.95314	0.95314	0.95314	0.95314
	113	-0.75917	-0.75917	-0.75917	-0.75917	-0.75917	-0.75917	-0.75917	-0.75917	-0.75917	-0.75917	-0.75917	-0.75917	-0.75917	-0.75917	-0.75917	-0.75917	-0.75917	-0.75917	-0.75917	-0.75917	-0.75917	-0.75917	-0.75917	-0.75917	-0.75917	-0.75917	-0.75917	-0.75917	-0.75917	-0.75917	-0.75917	-0.75917	-0.75917	-0.75917	-0.75917	-0.75917	-0.75917	-0.75917	-0.75917	-0.75917	-0.75917	-0.75917	-0.75917	-0.75917	-0.75917	-0.75917	-0.75917	-0.75917
	114	2.8081	2.8081	1.8306	1.8306	1.8306	1.3419	1.3419	1.3419	1.3419	1.3419	1.8306	2.3194	2.3194	2.3194	2.3194	2.3194	2.3194	1.8306	1.8306	1.8306	1.3419	1.3419	1.3419	1.3419	1.3419	1.3419	1.3419	1.3419	1.3419	1.3419	1.3419	0.85313	0.85313	0.85313	0.85313	0.85313	0.85313	0.85313	0.85313	0.85313	0.85313	0.85313	0.85313	0.85313	0.85313	0.85313	0.85313	0.85313
	115	2.7513	2.7513	2.7513	2.9581	2.9581	2.7513	2.9581	2.7513	2.5445	2.7513	2.7513	2.7513	2.7513	2.5445	2.5445	2.1309	2.1309	2.1309	2.3377	2.3377	2.3377	2.3377	2.3377	2.1309	2.3377	2.3377	2.7513	2.7513	2.9581	3.3717	3.3717	3.5785	3.5785	3.7853	3.7853	3.7853	3.992	4.1988	4.4056	4.4056	4.6124	4.6124	4.6124	4.4056	3.992	3.7853	3.992	3.7853
	116	0.35834	0.35834	0.35834	-0.040651	-0.040651	-0.040651	-0.040651	-0.43964	-0.43964	-0.43964	-0.43964	-0.43964	-0.43964	-0.43964	-0.040651	0.35834	0.35834	0.35834	0.35834	0.35834	0.35834	0.35834	0.35834	0.35834	0.35834	0.35834	0.35834	0.75733	0.75733	0.75733	0.75733	0.75733	0.75733	0.75733	0.35834	0.75733	0.75733	1.1563	1.1563	1.1563	1.1563	1.5553	1.5553	1.5553	1.5553	1.5553	1.5553	1.5553
	117	0.69803	0.69803	0.69803	-0.28047	-0.28047	-0.28047	-0.28047	-0.28047	-0.28047	-0.28047	-0.28047	-0.28047	-0.28047	-0.28047	-0.28047	-0.28047	-0.28047	-0.28047	-0.28047	-0.28047	-0.28047	-0.28047	-0.28047	0.69803	0.69803	0.69803	0.69803	0.69803	0.69803	0.69803	0.69803	0.69803	0.69803	0.69803	0.69803	0.69803	0.69803	0.69803	0.69803	0.69803	0.69803	0.69803	0.69803	0.69803	0.69803	0.69803	0.69803	0.69803
	118	5.5284	5.3394	5.3394	5.5284	5.1505	4.9616	5.1505	4.9616	4.9616	5.1505	4.9616	4.7726	4.9616	4.9616	4.9616	4.9616	4.9616	4.9616	4.7726	4.7726	4.7726	4.7726	5.1505	4.9616	4.9616	4.9616	4.9616	4.7726	4.7726	4.5837	4.7726	4.7726	4.7726	4.3948	4.3948	4.7726	4.7726	4.5837	4.3948	4.3948	4.3948	4.2058	4.2058	4.2058	4.2058	4.3948	4.3948	4.3948
	119	-0.30462	-0.30462	-0.30462	-0.30462	-0.30462	-0.30462	-0.30462	-0.30462	-0.30462	-0.30462	-0.30462	-0.30462	-0.30462	-0.30462	-0.30462	-0.30462	-0.30462	-0.30462	0.32465	0.32465	0.95391	0.95391	0.95391	0.95391	0.95391	0.95391	0.95391	0.95391	0.95391	0.95391	0.95391	0.95391	0.95391	0.95391	0.32465	0.32465	0.32465	0.32465	0.32465	0.32465	0.32465	0.32465	0.32465	-0.30462	-0.30462	-0.30462	-0.30462	-0.30462
	120	-0.28345	-0.28345	-0.28345	-0.28345	-0.014296	-0.014296	-0.014296	-0.014296	-0.014296	0.25486	0.25486	0.52402	0.52402	0.79318	0.79318	0.79318	0.79318	0.79318	0.52402	0.52402	0.52402	0.79318	0.52402	0.52402	0.52402	0.52402	0.79318	0.79318	0.79318	0.79318	1.0623	1.0623	1.0623	1.0623	1.0623	1.0623	1.3315	1.3315	1.0623	1.3315	1.3315	1.6006	1.6006	1.8698	1.6006	1.6006	1.6006	1.6006
	121	0.95629	0.95629	0.95629	0.95629	0.95629	1.3853	1.3853	1.3853	1.3853	1.3853	1.3853	0.95629	0.95629	0.95629	0.52723	0.098181	0.098181	0.098181	0.098181	0.098181	0.52723	0.95629	1.3853	0.95629	0.95629	0.95629	0.95629	0.95629	0.098181	-0.33087	-0.33087	-0.33087	-0.33087	-0.33087	-0.33087	-0.33087	-0.33087	-0.33087	-0.33087	-0.33087	-0.33087	0.098181	-0.33087	-0.33087	-0.33087	-0.33087	-0.33087	-0.75993
	122	4.9522	4.9522	4.9522	4.9522	4.9522	4.9522	4.9522	4.1879	4.1879	4.1879	4.1879	4.1879	4.1879	4.1879	4.1879	4.1879	3.4235	3.4235	3.4235	3.4235	3.4235	3.4235	3.4235	3.4235	3.4235	3.4235	3.4235	3.4235	3.4235	3.4235	3.4235	3.4235	3.4235	3.4235	2.6592	2.6592	2.6592	2.6592	2.6592	2.6592	2.6592	2.6592	2.6592	2.6592	2.6592	1.8949	1.8949	1.8949
	123	0.42525	0.42525	0.072827	0.072827	0.072827	0.072827	0.072827	0.072827	0.42525	0.42525	0.77768	0.77768	0.77768	1.1301	1.1301	1.1301	1.1301	1.1301	1.1301	1.1301	1.1301	1.1301	1.1301	1.1301	1.1301	1.1301	1.1301	1.4825	1.4825	1.835	1.835	1.835	1.835	1.835	1.835	1.835	1.4825	1.4825	1.4825	1.4825	1.1301	1.1301	1.1301	0.77768	1.1301	0.77768	0.77768	1.1301
	124	6.8883	6.8883	6.6793	6.6793	6.6793	7.3064	7.3064	7.0974	7.5155	7.5155	7.7245	7.5155	7.5155	7.7245	6.8883	7.0974	7.3064	7.3064	7.3064	7.3064	7.0974	6.4702	6.4702	6.0521	6.0521	6.0521	6.0521	5.8431	5.634	5.634	5.634	5.634	5.425	5.2159	5.2159	5.0069	5.0069	4.7978	4.3797	4.3797	4.3797	4.5888	4.7978	5.0069	4.5888	4.5888	3.9616	3.9616
	125	2.2618	2.2618	2.2618	2.2618	2.2618	2.2618	1.9663	1.6709	1.6709	1.08	1.08	1.08	1.08	0.78452	0.78452	0.78452	0.78452	0.78452	0.78452	1.08	1.08	1.08	1.08	1.08	0.78452	1.08	1.6709	1.6709	1.6709	1.6709	1.6709	1.6709	1.3754	1.3754	1.3754	1.3754	1.6709	1.9663	1.9663	1.9663	1.6709	1.6709	1.9663	1.6709	1.6709	1.6709	1.6709	1.9663
	126	0.027086	0.027086	0.027086	0.027086	0.027086	0.027086	0.027086	0.027086	0.027086	0.027086	0.027086	0.027086	0.027086	0.027086	0.027086	0.027086	0.027086	0.027086	0.027086	0.35894	0.35894	0.35894	0.35894	0.35894	0.35894	0.35894	0.35894	0.35894	0.35894	0.35894	0.35894	0.35894	0.35894	0.35894	0.35894	0.35894	0.027086	0.027086	0.027086	0.027086	0.027086	0.027086	0.027086	0.027086	0.35894	0.027086	0.027086	0.35894
	127	-1.5854	-1.5854	-1.5854	-1.4174	-1.4174	-1.4174	-1.5854	-1.5854	-1.5854	-1.5854	-1.5854	-1.4174	-1.4174	-1.9213	-1.9213	-1.9213	-1.7534	-1.9213	-1.9213	-1.9213	-2.0893	-1.9213	-1.9213	-2.0893	-2.0893	-2.0893	-2.2572	-2.2572	-2.0893	-2.0893	-2.0893	-1.9213	-1.9213	-1.5854	-1.5854	-1.5854	-1.5854	-1.5854	-1.5854	-1.4174	-1.4174	-1.4174	-1.5854	-1.4174	-1.2495	-1.0815	-1.2495	-1.0815
	128	-0.077627	-0.077627	0.22333	0.22333	0.52429	0.52429	0.52429	0.82525	0.82525	0.82525	0.52429	0.52429	0.52429	0.82525	0.82525	0.82525	1.1262	1.1262	1.1262	1.1262	0.82525	0.82525	0.82525	0.52429	0.52429	0.52429	0.52429	0.52429	0.52429	0.82525	0.82525	0.52429	0.52429	0.52429	0.52429	0.52429	0.52429	0.52429	0.52429	0.52429	0.52429	0.52429	0.52429	0.52429	0.52429	0.52429	0.52429	0.52429
	129	-0.62863	-0.62863	-0.86345	-0.62863	-0.86345	-0.86345	-0.86345	-0.86345	-0.86345	-0.62863	-0.86345	-0.86345	-0.86345	-0.86345	-0.86345	-0.86345	-0.86345	-0.86345	-0.86345	-1.0983	-1.0983	-1.0983	-1.0983	-1.0983	-1.0983	-1.0983	-1.0983	-0.86345	-0.86345	-0.86345	-0.86345	-0.86345	-0.86345	-0.86345	-0.86345	-0.86345	-0.86345	-0.86345	-0.86345	-0.86345	-0.62863	-0.39382	0.075814	0.31063	0.075814	0.31063	0.31063	0.54545
	130	1.1331	1.1331	1.1331	1.1331	1.1331	1.1331	1.1331	1.1331	1.1331	1.1331	1.1331	1.1331	1.1331	1.1331	1.1331	1.1331	1.1331	1.9425	1.9425	1.9425	1.9425	1.9425	2.752	2.752	2.752	2.752	2.752	2.752	2.752	2.752	2.752	2.752	2.752	2.752	3.5614	3.5614	3.5614	3.5614	3.5614	3.5614	3.5614	3.5614	3.5614	4.3709	4.3709	4.3709	4.3709	4.3709
	131	3.5592	3.5592	3.5592	3.5592	3.5592	3.5592	1.974	1.974	1.974	1.974	1.974	1.974	1.974	1.974	1.974	1.974	1.974	1.974	1.974	0.38882	0.38882	0.38882	0.38882	0.38882	0.38882	0.38882	0.38882	0.38882	0.38882	0.38882	0.38882	0.38882	0.38882	0.38882	0.38882	0.38882	0.38882	0.38882	0.38882	0.38882	0.38882	0.38882	0.38882	0.38882	0.38882	0.38882	0.38882	0.38882
	132	1.9592	1.9592	1.9592	1.9592	1.9592	1.9592	1.9592	1.9592	1.9592	1.9592	1.9592	1.9592	1.9592	1.9592	1.9592	1.9592	1.9592	1.9592	1.9592	1.9592	1.9592	1.9592	1.9592	1.9592	1.9592	1.9592	1.9592	1.9592	1.9592	1.9592	1.9592	1.9592	1.9592	1.9592	1.9592	1.9592	1.9592	1.9592	1.9592	1.9592	1.9592	1.9592	1.9592	1.9592	1.9592	1.9592	1.9592	1.9592
	133	0.18507	0.18507	0.18507	0.66849	0.66849	0.66849	0.66849	0.66849	0.66849	0.66849	0.66849	0.66849	0.66849	0.66849	0.66849	0.66849	0.66849	0.66849	0.66849	0.66849	0.66849	0.66849	0.66849	0.66849	0.66849	0.66849	0.66849	0.66849	0.66849	0.66849	0.66849	0.66849	0.66849	0.66849	0.66849	0.66849	0.66849	0.66849	0.66849	0.66849	0.66849	0.66849	0.66849	0.66849	0.66849	0.66849	0.66849	0.66849
	134	3.2428	3.2428	3.2428	3.2428	3.2428	3.2428	3.2428	3.2428	3.2428	3.2428	3.2428	3.2428	3.2428	3.2428	3.2428	3.2428	3.2428	3.2428	3.2428	3.2428	3.2428	1.3187	1.3187	1.3187	1.3187	1.3187	1.3187	-0.60548	-0.60548	-0.60548	-0.60548	-0.60548	-0.60548	-0.60548	-0.60548	-0.60548	-0.60548	-0.60548	-0.60548	-0.60548	-0.60548	-0.60548	-0.60548	-0.60548	-0.60548	-0.60548	-0.60548	-0.60548
	135	1.6032	1.6032	1.6032	1.6032	1.6032	1.6032	1.6032	1.6032	1.6032	1.6032	1.6032	1.6032	1.6032	1.6032	1.6032	1.6032	1.6032	1.6032	1.6032	1.6032	1.6032	1.6032	1.6032	1.6032	1.6032	1.6032	1.6032	0.95406	0.95406	0.95406	0.95406	0.95406	1.6032	1.6032	1.6032	1.6032	1.6032	1.6032	1.6032	1.6032	1.6032	1.6032	1.6032	1.6032	1.6032	0.95406	0.95406	0.95406
	136	-0.41152	-0.41152	-0.41152	-0.41152	-0.41152	-0.41152	-0.41152	-0.41152	-0.41152	-0.41152	-0.41152	-0.41152	-0.41152	-0.41152	-0.41152	-0.92754	-0.92754	-0.92754	-0.92754	-0.92754	-0.92754	-1.4436	-1.4436	-1.4436	-1.4436	-1.4436	-1.4436	-1.4436	-1.4436	-1.4436	-1.4436	-1.4436	-1.4436	-1.4436	-1.4436	-1.4436	-1.4436	-1.4436	-1.4436	-1.4436	-1.4436	-1.4436	-1.4436	-1.4436	-1.4436	-1.4436	-1.4436	-1.4436
	137	0.39099	0.19835	0.19835	0.19835	0.19835	0.19835	0.005718	0.005718	0.005718	0.005718	0.005718	0.19835	0.39099	0.19835	0.19835	0.19835	0.19835	0.19835	0.19835	0.19835	0.19835	0.19835	0.19835	0.19835	0.19835	0.19835	0.19835	0.19835	0.19835	0.19835	0.005718	0.005718	0.005718	0.19835	0.19835	0.005718	0.005718	0.005718	-0.18692	-0.18692	-0.18692	-0.18692	-0.18692	-0.18692	-0.18692	-0.18692	-0.18692	-0.18692
	138	-0.70211	-0.70211	-0.70211	-0.70211	-0.70211	-0.70211	-0.70211	-0.70211	-0.70211	-0.70211	-0.70211	-0.70211	-0.70211	-0.70211	-0.70211	0.9955	0.9955	0.9955	0.9955	0.9955	0.9955	0.9955	0.9955	0.9955	0.9955	0.9955	0.9955	0.9955	0.9955	0.9955	0.9955	0.9955	0.9955	0.9955	0.9955	0.9955	0.9955	0.9955	0.9955	0.9955	0.9955	0.9955	0.9955	0.9955	0.9955	0.9955	0.9955	0.9955
	139	1.1408	1.1408	1.1408	1.1408	1.1408	1.1408	0.88196	0.88196	0.62308	0.62308	0.36421	0.36421	0.10533	0.10533	0.10533	-0.15354	-0.15354	0.10533	0.10533	0.10533	0.10533	-0.15354	-0.15354	-0.15354	-0.15354	0.10533	-0.15354	-0.15354	-0.15354	-0.67129	-0.67129	-0.93017	-0.93017	-0.93017	-0.93017	-0.93017	-0.67129	-0.67129	-0.67129	-0.67129	-0.67129	-0.67129	-0.67129	-0.41242	-0.41242	-0.67129	-0.67129	-0.93017
	140	-0.9961	-0.9961	-0.9961	-0.9961	-0.9961	-0.9961	-0.9961	-0.9961	-0.9961	-0.9961	-0.9961	-0.9961	-0.9961	-0.9961	-0.9961	-0.9961	-0.9961	-0.9961	-0.9961	-0.9961	-0.9961	-0.9961	-0.9961	-0.9961	-0.9961	-0.9961	-0.9961	-0.9961	-0.9961	-0.9961	-0.9961	-0.9961	-0.9961	-0.9961	-0.9961	-0.9961	-0.9961	-0.9961	-0.9961	-0.9961	-0.9961	-0.9961	-0.9961	-0.9961	-0.9961	-0.9961	-0.9961	-0.9961
	141	-0.78417	-0.78417	-0.78417	-0.5182	-0.5182	-0.5182	-0.5182	-0.5182	-0.25222	-0.25222	-0.25222	-0.25222	-0.25222	-0.25222	-0.25222	-0.25222	-0.25222	-0.25222	-0.25222	-0.5182	-0.5182	-0.5182	-0.5182	-0.5182	-0.5182	-0.5182	-0.25222	-0.25222	-0.25222	-0.5182	-0.5182	-0.5182	-0.5182	-0.78417	-0.78417	-0.78417	-0.78417	-0.78417	-0.78417	-0.78417	-0.78417	-0.78417	-0.78417	-0.78417	-0.78417	-0.78417	-0.78417	-1.0501
	142	-0.14505	-0.14505	-0.14505	-0.14505	-0.14505	-0.14505	-0.14505	-0.14505	-0.14505	-0.14505	-0.0078939	-0.0078939	-0.0078939	0.12926	0.12926	0.26642	0.26642	0.26642	0.12926	0.26642	0.26642	0.40358	0.26642	0.54074	0.54074	0.67789	0.54074	0.54074	0.54074	0.54074	0.40358	0.40358	0.54074	0.54074	0.54074	0.40358	0.54074	0.54074	0.40358	0.54074	0.54074	0.67789	0.81505	0.81505	0.81505	0.95221	0.81505	0.95221
	143	-0.18577	-0.18577	-0.18577	-0.18577	-0.18577	-0.18577	-0.18577	-0.18577	-0.18577	-0.18577	-0.18577	-0.18577	-0.18577	-0.18577	-0.18577	-0.18577	-0.18577	-0.18577	-0.18577	-0.18577	-0.18577	-0.18577	-0.18577	-0.18577	-0.18577	-0.18577	-0.18577	-0.18577	-0.18577	-0.18577	-0.18577	-0.18577	-0.18577	-0.18577	-0.18577	-0.18577	-0.18577	-0.18577	-0.18577	-0.18577	-0.18577	-0.18577	-0.18577	-0.18577	-0.18577	-0.18577	-0.18577	-0.18577
	144	1.8002	1.8002	1.6544	1.6544	1.6544	1.5085	1.5085	1.6544	1.8002	1.6544	1.6544	1.6544	1.3626	1.2167	1.2167	1.3626	1.3626	1.3626	1.2167	1.2167	1.2167	1.2167	1.2167	1.0709	0.92498	0.63323	0.63323	0.77911	0.77911	0.92498	0.77911	0.77911	0.77911	0.77911	0.77911	0.77911	0.63323	0.34148	0.48736	0.63323	0.77911	0.63323	0.63323	0.48736	0.34148	0.34148	0.34148	0.48736
	145	-0.74823	-0.74823	-0.74823	-0.74823	-0.74823	-1.0155	-1.0155	-1.0155	-1.0155	-1.0155	-1.0155	-1.0155	-1.0155	-1.0155	-1.2828	-1.2828	-1.2828	-1.2828	-1.0155	-1.0155	-1.0155	-1.0155	-1.0155	-1.0155	-1.0155	-0.74823	-0.48095	-0.21368	-0.21368	0.053602	-0.21368	-0.21368	-0.21368	-0.21368	-0.21368	-0.21368	0.053602	0.32088	0.32088	0.32088	0.053602	0.053602	0.053602	0.053602	0.053602	0.053602	0.053602	0.053602
	146	0.87712	0.87712	0.87712	0.87712	0.87712	0.87712	0.87712	0.87712	0.4785	0.4785	0.4785	0.4785	0.4785	0.4785	0.4785	0.4785	0.4785	0.079885	0.079885	0.079885	0.079885	0.079885	-0.71735	-0.71735	-0.71735	-0.71735	-0.71735	-0.71735	-0.71735	-0.71735	-0.71735	-0.71735	-0.71735	-0.71735	-0.71735	-0.71735	-0.71735	-0.31873	-0.71735	-0.71735	-0.71735	-0.71735	-0.71735	-0.71735	-0.71735	-0.71735	-0.71735	-0.71735
	147	-1.8892	-1.8892	-1.8892	-1.8892	-1.8892	-1.8892	-1.8892	-1.8892	-1.8892	-1.8892	-1.8892	-1.8892	-1.8892	-1.4192	-1.4192	-1.4192	-1.4192	-1.4192	-0.94917	-0.94917	-0.94917	-0.94917	-0.47917	-0.0091727	-0.0091727	-0.0091727	-0.0091727	-0.0091727	-0.47917	-0.47917	-0.47917	-0.47917	-0.47917	-0.47917	-0.47917	-0.47917	-0.47917	-0.0091727	-0.0091727	-0.0091727	-0.47917	-0.0091727	-0.0091727	-0.0091727	-0.0091727	-0.0091727	-0.0091727	0.46083
	148	-0.34425	-0.34425	-0.34425	-0.34425	-0.54576	-0.74727	-0.94878	-0.94878	-0.74727	-0.74727	-0.74727	-0.74727	-0.54576	-0.34425	-0.34425	-0.34425	-0.34425	-0.34425	-0.34425	-0.34425	-0.54576	-0.54576	-0.34425	-0.54576	-0.54576	-0.34425	-0.14274	-0.34425	-0.34425	-0.54576	-0.54576	-0.54576	-0.74727	-0.74727	-0.94878	-0.94878	-0.94878	-0.94878	-0.94878	-0.94878	-0.94878	-0.94878	-1.1503	-1.1503	-1.5533	-1.5533	-1.5533	-1.5533
	149	1.9204	1.9204	1.9204	1.9204	1.9204	1.9204	1.5635	1.5635	2.2773	2.6342	2.9911	2.6342	2.2773	2.6342	2.6342	2.6342	2.6342	2.6342	2.6342	2.6342	2.6342	2.6342	2.2773	1.9204	1.2066	1.2066	1.2066	1.2066	1.2066	0.84974	0.84974	0.84974	0.84974	0.84974	0.84974	0.84974	0.84974	1.2066	1.9204	1.9204	1.9204	1.5635	1.5635	1.5635	1.5635	1.9204	1.9204	1.9204
	150	3.2909	3.2909	3.2909	3.2909	3.2909	3.2909	3.2909	3.2909	3.2909	3.2909	3.2909	3.9276	3.9276	3.2909	3.2909	3.2909	3.2909	3.2909	3.2909	3.2909	3.2909	3.2909	3.2909	3.2909	3.2909	3.2909	2.6541	2.6541	2.6541	3.2909	3.2909	3.2909	3.2909	3.2909	3.2909	3.2909	3.2909	3.2909	3.2909	3.2909	2.6541	2.6541	2.6541	2.0174	2.0174	2.0174	2.0174	2.0174
	151	-0.18694	-0.18694	-0.18694	-0.18694	-0.18694	-0.18694	-0.18694	-0.18694	-0.18694	-0.18694	-0.18694	-0.18694	-0.18694	-0.18694	-0.18694	-0.18694	-0.18694	-0.18694	-0.18694	-0.18694	-0.18694	-0.18694	-0.18694	-0.18694	-0.18694	-0.18694	-0.18694	-0.18694	-0.18694	-0.18694	-0.18694	-0.18694	-0.18694	-0.18694	-0.18694	-0.18694	-0.18694	-0.18694	-0.18694	-0.18694	-0.18694	0.46633	0.46633	0.46633	0.46633	0.46633	0.46633	0.46633
	152	-1.1539	-1.1539	-1.1539	-1.1539	-1.1539	-1.1539	-1.1539	-1.1539	-2.3296	-2.3296	-2.3296	-2.3296	-2.3296	-2.3296	-2.3296	-2.3296	-2.3296	-2.3296	-2.3296	-2.3296	-2.3296	-2.3296	-2.3296	-2.3296	-2.3296	-2.3296	-2.3296	-2.3296	-2.3296	-2.3296	-2.3296	-2.3296	-2.3296	-1.1539	-1.1539	-1.1539	-1.1539	-1.1539	-1.1539	-1.1539	-1.1539	-1.1539	-1.1539	-1.1539	-1.1539	-1.1539	-1.1539	-1.1539
	153	0.082824	0.082824	0.082824	0.082824	0.082824	0.082824	0.082824	0.082824	0.082824	0.082824	0.082824	0.082824	0.082824	0.082824	0.082824	0.082824	0.082824	0.082824	0.082824	0.082824	0.082824	0.082824	0.082824	0.082824	0.082824	0.082824	0.082824	0.082824	0.57793	0.57793	0.57793	0.57793	1.073	0.57793	0.57793	0.57793	0.57793	0.57793	0.57793	0.57793	1.073	0.57793	1.073	0.57793	0.57793	0.57793	0.57793	0.57793
	154	-1.3934	-1.3934	-1.3934	-1.3934	-1.3934	-1.3934	-1.3934	-1.3934	-1.3934	-1.3934	-1.3934	-1.3934	-1.3934	-1.3934	-1.3934	-1.3934	-1.3934	-1.3934	-1.0501	-1.0501	-1.3934	-1.3934	-1.3934	-1.3934	-1.3934	-1.3934	-1.0501	-1.0501	-0.36355	-0.020245	-0.020245	0.32306	0.66636	0.66636	1.0097	1.0097	1.353	1.353	1.353	1.353	1.353	1.353	1.353	1.353	1.353	1.353	1.353	1.353
	155	-0.19529	-0.19529	-0.19529	-0.19529	-0.19529	-0.19529	-0.19529	-0.19529	-0.19529	-0.19529	-0.19529	-0.19529	-0.19529	-0.19529	-0.19529	-0.19529	0.4345	0.4345	-0.19529	-0.19529	-0.19529	-0.19529	-0.19529	-0.19529	0.4345	0.4345	1.0643	1.0643	1.0643	1.0643	1.0643	1.0643	1.0643	1.0643	1.0643	1.0643	1.0643	1.0643	1.0643	0.4345	0.4345	0.4345	0.4345	0.4345	0.4345	0.4345	0.4345	0.4345
	156	-0.85426	-0.85426	-0.85426	-0.85426	-0.85426	-0.85426	-0.85426	-0.85426	-0.85426	-0.85426	-0.85426	-0.85426	-0.85426	-0.85426	-0.85426	-0.85426	-0.85426	-0.85426	-0.85426	-0.85426	-0.85426	-0.85426	-0.85426	-0.85426	-0.85426	-0.85426	-0.85426	-0.85426	-0.85426	-0.85426	-0.85426	-0.85426	-0.85426	-0.85426	-0.85426	-0.85426	-0.85426	-0.85426	-0.85426	-0.85426	-0.85426	-0.85426	-0.85426	-0.85426	-0.85426	-0.85426	-0.85426	-0.85426
	157	0.65013	0.65013	0.65013	0.65013	0.65013	0.65013	0.65013	0.65013	0.65013	0.65013	0.65013	0.65013	0.3539	0.3539	0.3539	0.65013	0.65013	0.65013	0.65013	0.65013	0.65013	0.65013	0.65013	0.65013	0.65013	0.65013	0.3539	0.3539	0.3539	0.3539	0.3539	0.3539	0.3539	0.3539	0.3539	0.3539	0.3539	0.3539	0.3539	0.3539	0.3539	0.3539	0.3539	0.3539	0.3539	0.3539	0.057665	0.3539
	158	-0.89547	-0.89547	-0.89547	-0.89547	-0.89547	-0.89547	-0.89547	-0.89547	-0.89547	-0.89547	-0.89547	-0.89547	-0.89547	-0.89547	-0.89547	-0.89547	-0.89547	-0.89547	-0.89547	-0.89547	-1.2592	-1.2592	-1.2592	-1.2592	-1.2592	-0.89547	-0.89547	-0.89547	-0.89547	-0.89547	-0.89547	-0.89547	-0.89547	-0.89547	-0.89547	-0.89547	-0.89547	-0.89547	-0.89547	-0.89547	-0.5317	-0.5317	-0.5317	-0.5317	-0.5317	-0.5317	-0.5317	-0.5317
	159	3.1877	3.1877	3.1877	3.1877	3.1877	3.1877	3.1877	3.1877	3.1877	3.1877	3.1877	3.1877	3.1877	3.1877	3.1877	3.1877	3.1877	3.1877	3.1877	3.1877	3.1877	3.1877	-0.26328	-0.26328	-0.26328	-0.26328	-0.26328	-0.26328	-0.26328	-0.26328	-0.26328	-0.26328	-0.26328	-0.26328	-0.26328	-0.26328	-0.26328	-0.26328	-0.26328	-0.26328	-0.26328	-0.26328	-0.26328	-0.26328	-0.26328	-0.26328	-0.26328	-0.26328
	160	1.3211	0.98126	0.64147	0.81136	0.81136	0.98126	0.98126	0.98126	0.98126	1.1512	0.64147	0.64147	0.64147	0.64147	0.47157	0.47157	0.64147	0.64147	0.47157	0.13177	0.47157	0.81136	0.98126	0.81136	0.81136	0.81136	0.64147	0.64147	0.64147	0.47157	0.47157	0.30167	0.30167	0.30167	0.13177	0.13177	0.13177	-0.038129	0.13177	0.64147	0.47157	0.30167	0.30167	0.30167	0.30167	0.30167	0.30167	0.98126
	161	0.3527	0.3527	0.3527	0.3527	0.3527	0.3527	0.3527	0.3527	0.3527	0.3527	0.3527	0.3527	0.3527	0.3527	0.3527	0.3527	0.3527	0.3527	0.3527	0.3527	0.3527	0.3527	0.3527	0.3527	0.3527	0.3527	0.3527	0.3527	0.3527	0.3527	0.3527	0.3527	0.3527	0.3527	0.3527	0.3527	0.3527	0.3527	0.3527	0.3527	0.3527	0.3527	0.3527	0.3527	0.3527	0.3527	0.3527	0.3527
	162	-0.5081	-0.40876	-0.40876	-0.40876	-0.30942	-0.40876	-0.40876	-0.40876	-0.60744	-0.60744	-0.60744	-0.60744	-0.60744	-0.5081	-0.5081	-0.40876	-0.40876	-0.60744	-0.60744	-0.60744	-0.70678	-0.60744	-0.40876	-0.40876	-0.40876	-0.40876	-0.21008	-0.21008	-0.11074	-0.21008	-0.11074	-0.30942	-0.21008	-0.21008	-0.40876	-0.30942	-0.40876	-0.30942	-0.21008	-0.40876	-0.30942	-0.21008	-0.21008	-0.21008	-0.11074	0.087934	0.18727	0.087934
	163	-0.62206	-0.62206	-0.62206	-0.62206	-0.62206	-0.62206	-0.62206	-0.62206	-0.62206	-0.62206	-0.62206	-0.62206	-0.62206	-0.62206	-0.62206	-0.62206	-0.62206	-0.62206	-0.62206	-0.62206	-0.62206	-0.62206	-0.62206	-0.62206	-0.62206	-0.62206	-0.62206	-0.62206	-0.62206	-0.62206	-0.62206	-0.62206	-0.62206	-0.62206	-0.62206	-0.62206	-0.62206	-0.62206	-0.62206	-0.62206	-0.62206	-0.62206	-0.62206	-0.62206	-0.62206	-0.62206	-0.62206	-0.62206
	164	-0.73966	-0.73966	-0.73966	-0.88665	-0.88665	-0.88665	-0.88665	-0.88665	-0.73966	-0.73966	-0.73966	-0.59267	-0.59267	-0.59267	-0.44568	-0.44568	-0.44568	-0.59267	-0.59267	-0.59267	-0.59267	-0.73966	-0.88665	-0.88665	-0.88665	-0.88665	-0.88665	-0.73966	-0.44568	-0.44568	-0.44568	-0.44568	-0.29868	-0.29868	-0.29868	-0.29868	-0.44568	-0.44568	-0.44568	-0.29868	-0.29868	-0.44568	-0.29868	-0.29868	-0.29868	-0.15169	-0.15169	-0.15169
	165	6.6231	6.6231	5.7176	5.7176	5.7176	5.7176	5.7176	4.8121	4.8121	4.8121	3.9066	3.9066	3.9066	3.9066	3.9066	3.9066	3.9066	3.9066	3.9066	3.9066	3.9066	3.9066	3.9066	3.9066	3.9066	3.9066	3.9066	3.9066	3.9066	3.9066	3.9066	3.9066	3.9066	3.9066	3.9066	3.0011	3.0011	3.0011	3.0011	3.0011	2.0956	2.0956	2.0956	3.0011	3.0011	3.0011	1.1901	1.1901
	166	6.2197	5.9514	5.9514	5.4147	5.1464	5.1464	5.1464	4.8781	4.3414	4.3414	4.3414	4.073	3.8047	3.8047	3.8047	3.5364	3.268	3.268	2.9997	2.9997	2.7314	2.7314	2.9997	2.463	2.463	2.1947	2.1947	1.9263	1.9263	1.9263	1.9263	1.9263	1.658	1.658	1.3897	1.3897	1.658	1.3897	1.3897	0.853	0.853	0.853	0.853	0.853	0.58466	0.58466	0.31632	0.58466
	167	0.81104	0.81104	0.81104	0.81104	0.81104	0.81104	0.81104	0.81104	0.81104	0.36367	0.36367	0.36367	0.36367	0.36367	0.36367	-0.083707	-0.53108	-0.53108	-0.53108	-0.53108	-0.53108	-0.53108	-0.53108	-0.53108	-0.53108	-0.53108	-0.53108	-0.53108	-0.53108	-0.97845	-1.4258	-1.4258	-1.4258	-1.4258	-1.4258	-1.4258	-1.4258	-1.4258	-1.4258	-1.4258	-1.4258	-1.4258	-1.4258	-1.4258	-1.4258	-1.4258	-0.97845	-0.97845
	168	0.8469	0.8469	0.45047	0.45047	0.8469	0.8469	0.45047	0.8469	0.8469	0.8469	0.8469	0.8469	0.8469	0.45047	0.054044	0.054044	0.054044	0.054044	0.054044	0.054044	0.054044	-0.34239	0.054044	0.45047	0.45047	0.45047	0.45047	0.45047	0.054044	0.054044	0.054044	-0.34239	-0.34239	-0.73881	-0.73881	-0.73881	-0.73881	-0.73881	-0.73881	-0.73881	-0.73881	-0.73881	-0.73881	-0.34239	-0.34239	-0.34239	-0.73881	-0.73881
	169	0.51393	0.51393	0.51393	0.51393	0.51393	0.51393	0.87584	0.87584	0.87584	0.87584	0.87584	0.51393	0.51393	0.87584	0.87584	0.87584	0.87584	1.2377	1.2377	1.2377	1.2377	1.2377	1.5997	1.9616	1.9616	1.9616	1.9616	1.9616	1.9616	1.9616	1.9616	1.9616	1.9616	1.9616	1.9616	1.9616	1.9616	1.9616	1.9616	1.9616	1.9616	1.9616	1.2377	1.2377	1.2377	1.5997	1.9616	1.9616
	170	-0.41469	-0.41469	-0.41469	-0.41469	-0.41469	-0.41469	-0.41469	-0.62787	-0.62787	-0.62787	-0.62787	-0.62787	-0.62787	-0.62787	-0.84104	-0.84104	-0.84104	-0.84104	-0.84104	-0.84104	-0.62787	-0.62787	-0.62787	-0.62787	-0.62787	-0.62787	-0.62787	-0.62787	-0.62787	-0.62787	-0.62787	-0.62787	-0.62787	-0.62787	-0.41469	-0.41469	-0.41469	-0.41469	-0.41469	-0.62787	-0.62787	-0.62787	-0.62787	-0.41469	-0.41469	-0.41469	-0.41469	-0.41469
	171	-0.71191	-0.71191	-0.71191	-0.71191	-0.71191	-0.71191	-0.71191	-0.71191	-0.71191	-0.71191	-0.71191	-0.71191	-0.71191	-0.71191	-0.71191	-0.71191	-0.71191	-0.71191	-0.71191	-0.71191	-0.71191	-0.71191	-0.71191	-0.71191	-0.71191	-0.71191	-0.71191	-0.71191	-0.71191	-0.71191	-0.71191	-0.71191	-0.71191	-0.71191	-0.71191	-0.71191	-0.71191	-0.71191	-0.71191	-0.71191	-0.71191	-0.71191	-0.71191	-0.71191	-0.71191	-0.71191	-0.71191	-0.71191
	172	-0.87561	-0.87561	-0.87561	-1.1307	-1.1307	-1.1307	-1.1307	-1.1307	-1.1307	-1.1307	-1.1307	-1.1307	-1.1307	-1.1307	-1.1307	-1.1307	-1.1307	-1.1307	-1.1307	-1.1307	-0.87561	-0.87561	-0.87561	-0.87561	-0.87561	-0.87561	-0.87561	-0.87561	-0.62055	-0.62055	-0.62055	-0.62055	-0.62055	-0.62055	-0.62055	-0.62055	-0.62055	-0.62055	-0.36549	-0.36549	-0.62055	-0.62055	-0.62055	-0.62055	-0.62055	-0.62055	-0.62055	-0.62055
	173	5.479	5.479	5.479	5.479	5.479	5.479	5.479	5.479	5.479	5.479	5.479	5.479	4.8664	4.8664	4.8664	4.2539	4.2539	4.2539	4.2539	4.2539	4.2539	4.2539	4.2539	4.2539	3.6413	3.6413	4.2539	3.6413	3.6413	3.6413	3.6413	4.2539	3.6413	3.0288	3.0288	3.6413	3.6413	3.6413	3.6413	3.6413	3.6413	3.6413	3.6413	3.6413	3.6413	3.6413	3.6413	3.6413
	174	2.1849	2.1849	1.5483	1.5483	1.5483	1.5483	1.5483	1.5483	1.5483	1.5483	1.5483	1.5483	1.5483	1.5483	1.5483	1.5483	0.91169	0.91169	0.91169	0.91169	0.27509	0.27509	0.27509	0.27509	0.27509	0.27509	0.27509	0.27509	0.27509	0.27509	-0.36151	-0.36151	-0.36151	-0.36151	-0.99811	-0.99811	-0.99811	-0.99811	-0.99811	-0.99811	-0.99811	-0.99811	-0.99811	-0.99811	-0.99811	-0.99811	-0.99811	-0.99811
	175	1.3038	1.3038	1.3038	1.3038	1.3038	1.3038	1.3038	1.3038	1.3038	1.3038	1.3038	1.3038	1.3038	1.3038	1.3038	1.3038	1.3038	1.3038	1.3038	1.3038	1.3038	1.3038	0.7114	0.7114	0.11899	0.11899	0.11899	0.11899	0.11899	0.11899	0.11899	0.11899	0.11899	0.11899	0.11899	0.11899	0.11899	0.11899	0.11899	0.11899	0.11899	0.11899	0.11899	0.11899	0.11899	0.11899	0.11899	0.11899
	176	1.6256	1.4028	1.6256	1.8483	1.8483	1.8483	1.8483	1.8483	1.8483	2.071	2.071	2.071	2.071	2.071	2.071	2.071	2.071	2.071	2.071	2.2937	2.2937	2.5165	2.5165	2.2937	2.2937	2.5165	2.5165	2.2937	2.071	2.071	2.071	2.071	1.8483	1.8483	1.8483	1.8483	1.6256	1.4028	1.4028	1.4028	1.1801	0.95737	0.95737	0.95737	1.1801	1.1801	1.4028	1.4028
	177	1.3094	1.3094	1.3094	1.3094	1.3094	1.3094	1.3094	1.3094	1.3094	1.3094	1.3094	1.3094	1.3094	1.3094	1.3094	1.3094	1.3094	1.3094	-0.49204	-0.49204	-0.49204	-0.49204	-0.49204	-0.49204	-0.49204	-0.49204	-0.49204	-0.49204	-0.49204	-0.49204	-0.49204	-0.49204	-0.49204	-0.49204	-0.49204	-0.49204	-0.49204	-0.49204	-0.49204	-0.49204	-0.49204	-0.49204	-0.49204	-0.49204	-0.49204	-0.49204	-0.49204	-0.49204
	178	0.47394	0.47394	0.47394	0.47394	0.47394	0.86842	0.86842	0.47394	0.47394	0.86842	0.86842	0.86842	0.86842	0.86842	0.86842	0.86842	0.86842	0.86842	0.86842	0.86842	0.86842	0.86842	0.86842	0.86842	0.86842	0.86842	0.86842	0.86842	0.86842	0.86842	0.86842	0.86842	0.86842	1.6574	1.6574	1.6574	1.6574	1.6574	1.6574	1.2629	1.2629	1.2629	1.2629	1.2629	1.2629	1.2629	1.2629	1.2629
	179	1.0865	1.2761	1.2761	0.89687	0.89687	0.70726	0.70726	0.70726	0.70726	0.70726	0.70726	0.70726	0.32804	0.13843	0.32804	0.13843	0.13843	0.13843	0.51765	0.70726	0.89687	0.51765	0.51765	0.51765	0.70726	0.51765	0.51765	0.51765	0.32804	0.32804	0.32804	0.32804	0.32804	0.32804	0.32804	0.13843	-0.051185	-0.2408	0.13843	0.13843	-0.051185	0.13843	-0.051185	0.13843	0.32804	0.32804	0.13843	-0.051185
	180	1.6999	1.6999	1.9829	1.9829	1.8414	1.6999	1.6999	1.6999	1.6999	1.5585	1.417	1.417	1.417	1.2755	1.2755	1.2755	1.2755	1.2755	1.2755	1.2755	1.2755	1.2755	1.2755	1.1341	1.1341	0.85112	0.85112	0.85112	0.70966	0.70966	0.70966	0.56819	0.56819	0.56819	0.56819	0.28525	0.14378	0.002315	0.002315	0.14378	0.002315	-0.13915	-0.13915	-0.13915	-0.13915	0.002315	0.14378	0.002315
	181	2.3756	2.3756	2.3756	2.3756	2.3756	2.3756	1.4902	1.4902	1.4902	1.4902	1.4902	1.4902	0.60481	0.60481	0.60481	0.60481	0.60481	0.60481	0.60481	0.60481	0.60481	0.60481	0.60481	0.60481	0.60481	0.60481	0.60481	0.60481	0.60481	0.60481	0.60481	0.60481	-0.28061	-0.28061	0.60481	0.60481	0.60481	0.60481	0.60481	0.60481	0.60481	0.60481	0.60481	0.60481	0.60481	0.60481	0.60481	0.60481
	182	1.2603	1.2603	1.2603	1.2603	1.2603	1.2603	1.2603	1.2603	1.2603	1.2603	1.2603	1.2603	1.2603	1.2603	1.2603	1.2603	1.2603	1.2603	1.2603	1.2603	1.2603	1.2603	1.2603	1.2603	1.2603	1.2603	1.2603	1.2603	1.2603	1.2603	1.2603	1.2603	1.2603	1.2603	1.2603	1.2603	1.2603	1.2603	-0.54557	-0.54557	-0.54557	-0.54557	-0.54557	-0.54557	-0.54557	-0.54557	-0.54557	-0.54557
	183	1.3093	1.3093	2.0374	2.0374	2.0374	2.0374	2.0374	2.0374	2.0374	1.3093	1.3093	1.3093	1.3093	1.3093	2.0374	2.0374	2.0374	2.0374	2.0374	2.0374	2.0374	2.0374	2.0374	1.3093	1.3093	1.3093	1.3093	1.3093	1.3093	1.3093	2.0374	2.0374	1.3093	1.3093	1.3093	1.3093	1.3093	1.3093	1.3093	1.3093	1.3093	1.3093	2.0374	2.0374	1.3093	1.3093	1.3093	1.3093
	184	3.0066	3.3888	3.3888	3.3888	3.3888	3.771	3.771	3.771	3.771	3.771	3.3888	3.771	3.771	3.771	3.771	3.771	4.1532	4.9176	4.5354	4.9176	4.9176	4.9176	5.2998	5.2998	4.9176	4.9176	4.9176	4.9176	4.1532	4.1532	3.3888	3.3888	3.3888	3.3888	3.3888	3.3888	3.3888	3.3888	3.0066	3.0066	3.0066	3.0066	3.0066	3.0066	3.0066	2.6244	2.6244	3.0066
	185	1.8663	1.8663	1.8663	1.8663	1.8663	1.8663	1.8663	1.8663	1.8663	1.8663	1.8663	1.8663	1.8663	1.8663	1.8663	1.8663	1.8663	1.8663	1.8663	1.8663	1.8663	1.8663	1.8663	1.8663	1.8663	1.8663	1.8663	1.8663	1.8663	1.8663	1.8663	1.8663	1.8663	1.8663	1.8663	1.8663	1.8663	1.8663	1.8663	1.8663	1.8663	1.8663	1.8663	1.8663	1.8663	1.8663	1.8663	1.8663
	186	-1.0629	-1.0629	-1.0629	-1.0629	-1.0629	-1.0629	-1.0629	-1.5319	-1.5319	-1.5319	-1.5319	-1.5319	-1.5319	-1.5319	-1.5319	-1.5319	-1.5319	-1.5319	-1.5319	-1.5319	-1.5319	-1.5319	-1.5319	-1.5319	-2.001	-2.001	-2.001	-2.001	-2.001	-2.001	-2.001	-2.001	-2.001	-2.001	-2.001	-2.001	-2.001	-1.5319	-1.5319	-1.5319	-1.5319	-1.5319	-1.5319	-1.5319	-1.5319	-1.5319	-1.5319	-1.0629
	187	3.6082	3.6082	3.6082	3.2296	3.2296	2.8509	2.8509	2.8509	2.8509	2.8509	3.2296	3.2296	3.2296	3.2296	3.2296	3.6082	3.6082	3.6082	3.6082	3.6082	3.6082	3.9869	3.6082	3.2296	3.2296	3.2296	3.2296	3.9869	3.9869	3.9869	3.6082	2.8509	2.8509	2.8509	2.8509	2.8509	2.8509	2.8509	2.8509	2.8509	2.8509	2.8509	2.8509	2.8509	2.8509	2.8509	3.2296	2.8509
	188	0.6787	0.6787	0.6787	1.021	1.021	1.021	0.6787	1.021	1.021	1.021	1.021	1.021	0.6787	0.6787	0.6787	0.6787	0.6787	0.6787	0.6787	0.6787	0.33644	0.33644	0.33644	-0.0058108	0.33644	-0.0058108	-0.0058108	-0.0058108	-0.0058108	-0.0058108	-0.0058108	-0.34807	-0.34807	-0.0058108	-0.0058108	0.33644	0.33644	0.33644	0.33644	0.33644	0.33644	0.33644	0.33644	-0.0058108	-0.0058108	0.33644	0.33644	0.33644
	189	-0.55837	-0.55837	-0.55837	-0.55837	-0.55837	-0.55837	-0.55837	-0.55837	-0.55837	-0.55837	-0.55837	-0.55837	-0.55837	-0.55837	-0.55837	-0.55837	-0.55837	-0.55837	-0.55837	-0.55837	-0.55837	-0.55837	-0.55837	-0.55837	-0.55837	-0.55837	-0.55837	-0.55837	-0.55837	-0.55837	-0.55837	-0.55837	-0.55837	-0.55837	-0.55837	-0.55837	-0.55837	-0.55837	-0.55837	-0.55837	-0.55837	-0.55837	-0.55837	-0.55837	-0.55837	-0.55837	-0.55837	-0.55837
	190	-0.64841	-0.64841	-0.64841	-0.64841	-0.64841	-0.64841	-0.64841	-0.64841	-0.64841	-0.64841	-0.64841	-0.64841	-0.64841	-0.64841	-0.64841	-0.64841	-0.64841	-0.64841	-0.64841	-0.64841	-0.64841	-0.64841	-0.64841	-0.64841	-0.64841	-0.64841	-0.64841	-0.64841	-0.64841	-0.64841	-0.64841	-0.64841	-0.64841	-0.64841	-0.64841	-0.64841	-0.64841	-0.64841	-0.64841	-0.64841	-0.64841	-0.64841	-0.64841	-0.64841	-0.64841	-0.64841	-0.64841	-0.64841
	191	2.1381	2.3723	2.3723	2.3723	2.6066	2.3723	2.1381	2.1381	2.1381	2.1381	1.9038	1.9038	1.6695	1.4352	1.4352	1.6695	1.6695	1.201	0.96668	0.96668	1.201	1.4352	1.201	1.201	1.201	0.96668	0.96668	0.73241	0.73241	0.73241	0.96668	0.73241	0.49813	0.49813	0.73241	0.96668	1.201	1.201	1.4352	1.6695	1.9038	1.9038	1.4352	1.4352	1.4352	1.4352	0.96668	0.96668
	192	-0.070811	-0.070811	-0.070811	-0.070811	-0.4268	-0.4268	-0.4268	-0.4268	-0.4268	-0.4268	-0.4268	-0.4268	-0.4268	-0.4268	-1.1388	-1.1388	-1.1388	-1.1388	-1.1388	-1.1388	-1.4948	-1.4948	-1.4948	-1.4948	-1.4948	-1.1388	-1.1388	-1.1388	-1.1388	-1.1388	-1.1388	-1.1388	-1.1388	-1.1388	-0.78279	-0.78279	-0.78279	-0.78279	-0.78279	-0.4268	-0.4268	-0.4268	-0.4268	-0.4268	-0.4268	-0.78279	-0.78279	-0.78279
	193	2.2421	2.2421	2.2421	2.2421	2.2421	2.2421	2.2421	1.6639	1.6639	1.6639	1.6639	1.6639	1.6639	1.6639	1.6639	1.6639	1.0857	1.0857	1.0857	1.0857	0.50741	0.50741	0.50741	0.50741	0.50741	0.50741	0.50741	0.50741	0.50741	0.50741	0.50741	0.50741	0.50741	0.50741	0.50741	0.50741	-0.07084	-0.07084	-0.07084	-0.07084	-0.07084	-0.07084	0.50741	0.50741	0.50741	-0.07084	-0.07084	-0.07084
	194	-1.268	-1.268	-1.268	-1.268	-1.268	-1.0823	-1.4536	-1.4536	-1.4536	-1.268	-1.268	-1.268	-1.0823	-1.0823	-1.268	-1.268	-1.268	-1.268	-1.268	-1.268	-1.268	-1.0823	-1.0823	-0.71114	-0.71114	-0.52553	-0.52553	-0.71114	-0.71114	-0.71114	-0.52553	-0.52553	-0.33992	-0.33992	-0.33992	-0.15432	-0.15432	-0.15432	-0.15432	-0.15432	-0.15432	-0.15432	-0.33992	-0.33992	-0.15432	0.031288	0.031288	0.031288
	195	2.3906	2.3906	2.2201	2.5611	2.3906	2.5611	2.7316	2.9021	3.0726	3.2431	3.0726	3.0726	3.0726	2.9021	2.9021	2.9021	2.9021	3.0726	3.0726	3.0726	2.9021	2.9021	2.7316	2.9021	2.9021	2.5611	2.3906	2.5611	2.7316	2.9021	2.9021	2.7316	2.9021	2.9021	3.0726	3.2431	3.2431	3.0726	2.9021	3.0726	3.2431	3.2431	3.2431	3.2431	3.2431	3.2431	3.4136	3.4136
	196	-0.14549	-0.14549	0.24851	0.24851	0.24851	0.24851	0.24851	0.24851	0.24851	0.24851	-0.14549	-0.14549	-0.14549	-0.14549	-0.14549	-0.14549	-0.14549	-0.14549	-0.14549	-0.14549	-0.53949	-0.53949	-0.53949	-0.14549	-0.14549	-0.14549	-0.14549	0.24851	0.24851	0.24851	0.24851	0.24851	0.64252	0.64252	0.64252	1.4305	1.4305	1.4305	1.4305	1.4305	1.4305	1.4305	1.4305	1.4305	1.4305	1.4305	1.4305	1.4305
	197	0.80852	0.40298	0.40298	0.40298	0.40298	0.40298	0.40298	0.40298	0.80852	0.80852	0.80852	0.80852	0.40298	0.40298	0.40298	0.40298	0.40298	0.40298	0.40298	0.40298	-0.0025556	-0.0025556	-0.0025556	-0.0025556	-0.0025556	-0.0025556	-0.0025556	0.40298	0.40298	0.80852	0.80852	0.80852	0.40298	0.40298	-0.0025556	-0.0025556	-0.0025556	-0.0025556	-0.0025556	-0.0025556	-0.0025556	-0.40809	-0.40809	-0.0025556	-0.0025556	-0.40809	-0.40809	-0.40809
	198	-0.8683	-0.8683	-0.8683	-0.8683	-0.8683	-0.8683	-0.8683	-0.8683	-0.8683	-0.8683	-0.8683	-0.8683	-0.8683	-0.8683	-0.33936	-0.33936	-0.33936	-0.33936	-0.33936	-0.33936	-0.33936	-0.33936	-0.33936	-0.33936	-0.33936	-0.33936	-0.33936	-0.33936	-0.33936	-0.33936	-0.33936	-0.33936	-0.33936	-0.33936	-0.33936	-0.33936	-0.33936	-0.33936	0.18958	0.18958	0.18958	0.18958	0.18958	0.18958	0.18958	0.71853	0.71853	0.71853
	199	0.33709	0.33709	0.33709	0.33709	0.33709	0.33709	0.33709	0.33709	0.33709	0.33709	0.33709	0.33709	0.33709	0.33709	0.33709	0.33709	0.96851	0.96851	0.96851	0.96851	0.96851	0.96851	0.96851	0.96851	0.96851	0.96851	0.96851	0.96851	0.96851	0.96851	0.96851	0.96851	0.96851	0.96851	0.96851	0.96851	0.96851	0.96851	0.96851	0.96851	0.96851	0.96851	1.5999	1.5999	1.5999	1.5999	1.5999	1.5999
	200	0.87092	0.87092	0.87092	0.87092	0.87092	0.87092	0.87092	0.87092	0.87092	0.87092	0.87092	0.87092	0.87092	0.87092	0.87092	0.87092	0.87092	0.87092	0.87092	-0.6334	-0.6334	-0.6334	-0.6334	-0.6334	-0.6334	-0.6334	-0.6334	-0.6334	-0.6334	-0.6334	-0.6334	-0.6334	-0.6334	-0.6334	-0.6334	-0.6334	-0.6334	-0.6334	-0.6334	-0.6334	-0.6334	-0.6334	-0.6334	-0.6334	-0.6334	-0.6334	-0.6334	-0.6334
	201	-0.29327	-0.29327	-0.29327	-0.29327	-0.085196	-0.085196	-0.085196	-0.085196	-0.085196	-0.085196	-0.29327	-0.29327	-0.29327	-0.50135	-0.50135	-0.50135	-0.50135	-0.50135	-0.50135	-0.29327	-0.29327	-0.70942	-0.70942	-0.50135	-0.50135	-0.50135	-0.50135	-0.50135	-0.50135	-0.50135	-0.70942	-0.29327	-0.29327	-0.29327	-0.29327	-0.50135	-0.70942	-0.70942	-0.70942	-0.50135	-0.50135	-0.50135	-0.50135	-0.29327	-0.085196	-0.085196	-0.085196	-0.085196
	202	-0.54798	-0.54798	-0.54798	-0.54798	-0.54798	-0.54798	-0.54798	-0.54798	-0.54798	-0.54798	-0.54798	-0.54798	-0.54798	-0.54798	-0.54798	-0.54798	-0.54798	-0.54798	-0.54798	-0.54798	-0.54798	-0.54798	-0.54798	-0.54798	-0.54798	-0.54798	-0.54798	-0.54798	-0.54798	-0.54798	-0.54798	-0.54798	-0.54798	-0.54798	-0.54798	-0.54798	-0.54798	-0.54798	-0.54798	-0.54798	-0.54798	-0.54798	-0.54798	-0.54798	-0.54798	-0.54798	-0.54798	-0.54798
	203	-0.38013	-0.38013	-0.38013	-0.38013	-0.38013	-0.38013	-0.38013	-0.38013	-0.38013	-0.38013	-0.38013	-0.38013	-0.38013	-0.38013	-0.38013	-0.38013	-0.38013	-0.38013	-0.38013	-0.38013	-0.38013	-0.38013	-0.38013	-0.38013	-0.38013	-0.38013	-0.38013	-0.38013	-0.38013	-0.38013	-0.38013	-0.38013	-0.38013	-0.38013	-0.38013	-0.38013	-0.38013	-0.38013	-0.38013	-0.38013	-0.38013	-0.38013	-0.38013	-0.38013	-0.38013	-0.38013	-0.38013	-0.38013
	204	-1.0987	-1.0987	-1.0987	-1.0987	-1.0987	-1.0987	-1.0987	-1.0987	-1.0987	-1.0987	-1.0987	-1.0987	-1.0987	-1.0987	-1.0987	-1.0987	-1.0987	-1.0987	-1.0987	-1.0987	-1.0987	-1.0987	-1.0987	-1.0987	-1.0987	-1.0987	-1.0987	-1.0987	-1.0987	-1.0987	-1.0987	-1.0987	-1.0987	-1.0987	-1.0987	-1.0987	-1.0987	-1.0987	-1.0987	-1.0987	-1.0987	-1.0987	-1.0987	-1.0987	-1.0987	-1.0987	-1.0987	-1.0987
	205	-0.68657	-0.68657	-0.68657	-0.68657	-0.68657	-0.68657	-0.68657	-0.68657	-0.68657	-0.68657	-0.68657	-0.68657	-0.68657	-0.68657	-0.68657	-0.68657	-0.68657	-0.68657	-0.68657	-0.68657	-0.68657	-0.68657	-0.68657	-0.68657	-0.68657	-0.68657	-0.68657	-0.68657	-0.68657	-0.68657	-0.68657	-0.68657	-0.68657	-0.68657	-0.68657	-0.68657	-0.68657	-0.68657	-0.68657	-0.68657	-0.68657	-0.68657	-0.68657	-0.68657	-0.68657	-0.68657	-0.68657	-0.68657
	206	-1.4503	-1.4503	-1.4503	-1.4503	-1.4503	-1.4503	-1.4503	-1.4503	-1.4503	-1.4503	-1.4503	-1.4503	-1.4503	-1.4503	-1.4503	-1.4503	-1.4503	-1.4503	-1.4503	-1.4503	-1.4503	-1.4503	-1.4503	-1.4503	-1.4503	-1.4503	-1.4503	-1.4503	-1.4503	-1.4503	-1.4503	-1.4503	-1.4503	-1.4503	-1.4503	-1.4503	-1.4503	-1.4503	-1.4503	-1.4503	-1.4503	-1.4503	-1.4503	-1.4503	-1.4503	-1.4503	-1.4503	-1.4503
	207	-1.4068	-1.4068	-1.4068	-1.4068	-1.4068	-1.4068	-1.4068	-1.4068	-1.4068	-1.4068	-1.4068	-1.4068	-1.4068	-1.4068	-1.4068	-1.4068	-1.4068	-1.4068	-1.4068	-1.4068	-1.4068	-1.4068	-1.4068	-1.4068	-1.4068	-1.4068	-1.4068	-1.4068	-1.4068	-1.4068	-1.4068	-1.4068	-1.4068	-1.4068	-1.4068	-1.4068	-1.4068	-1.4068	-1.4068	-1.4068	-1.4068	-1.4068	-1.4068	-1.4068	-1.4068	-1.4068	-1.4068	-1.4068
	208	-1.6279	-1.6279	-1.6279	-1.6279	-2.0952	-2.0952	-2.0952	-2.0952	-2.0952	-2.0952	-1.6279	-1.6279	-1.6279	-1.6279	-1.6279	-1.6279	-1.6279	-1.6279	-1.6279	-1.6279	-1.6279	-1.1606	-1.1606	-1.1606	-1.1606	-1.1606	-1.1606	-1.1606	-1.1606	-1.1606	-1.1606	-1.1606	-1.1606	-1.1606	-1.1606	-1.1606	-1.1606	-1.1606	-1.1606	-1.1606	-1.1606	-1.1606	-1.1606	-1.1606	-1.1606	-1.1606	-1.1606	-1.1606
	209	0.11967	-0.18765	-0.18765	-0.18765	-0.18765	-0.033988	-0.033988	0.27333	0.27333	0.27333	0.27333	0.27333	0.27333	0.11967	0.27333	-0.033988	0.11967	0.27333	0.42699	0.42699	0.27333	-0.033988	-0.033988	-0.34131	-0.34131	0.11967	0.11967	0.27333	0.11967	0.11967	0.11967	0.11967	0.27333	0.42699	0.42699	0.42699	0.58065	0.58065	0.58065	0.58065	0.58065	0.58065	0.58065	0.42699	0.42699	0.27333	0.27333	0.27333
	210	1.7963	1.7963	1.7963	1.7963	1.7963	1.7963	1.7963	1.7963	1.7963	1.7963	1.7963	1.7963	1.7963	1.7963	1.7963	1.7963	1.7963	1.7963	1.7963	1.7963	1.7963	1.7963	1.7963	1.7963	1.7963	1.7963	1.7963	1.7963	1.7963	1.7963	1.7963	1.7963	1.7963	1.7963	1.7963	1.7963	1.7963	1.7963	1.7963	1.7963	1.7963	1.7963	1.7963	1.7963	1.7963	1.0946	1.0946	0.39301
	211	1.6185	1.6185	1.6185	1.6185	1.6185	1.3572	1.6185	1.6185	1.6185	1.6185	1.6185	1.3572	1.3572	1.3572	1.3572	1.3572	1.3572	1.6185	1.6185	1.6185	1.6185	1.6185	1.6185	1.8799	1.8799	1.8799	1.8799	1.8799	1.8799	1.8799	1.8799	1.8799	1.6185	1.6185	1.6185	1.6185	1.6185	1.6185	1.6185	1.6185	1.6185	1.3572	1.6185	1.6185	1.3572	1.6185	1.8799	1.8799
	212	3.5074	3.5074	3.5074	3.5074	3.5074	3.5074	3.5074	3.5074	3.5074	3.5074	3.5074	3.5074	3.5074	3.5074	3.5074	3.5074	3.5074	3.5074	3.5074	3.5074	3.5074	3.5074	2.4982	2.4982	2.4982	2.4982	2.4982	2.4982	2.4982	2.4982	2.4982	2.4982	2.4982	1.489	1.489	1.489	1.489	1.489	1.489	1.489	1.489	1.489	1.489	1.489	1.489	1.489	1.489	1.489
	213	0.089316	0.089316	0.089316	0.089316	0.089316	0.089316	0.089316	0.089316	0.089316	-1.353	-1.353	-1.353	-1.353	-1.353	-1.353	-1.353	-1.353	0.089316	0.089316	0.089316	0.089316	0.089316	0.089316	0.089316	0.089316	0.089316	0.089316	0.089316	0.089316	0.089316	0.089316	0.089316	0.089316	0.089316	0.089316	0.089316	0.089316	0.089316	0.089316	0.089316	0.089316	0.089316	0.089316	0.089316	0.089316	0.089316	0.089316	0.089316
	214	1.6428	1.6428	1.6428	1.6428	1.6428	1.6428	1.6428	1.6428	1.0584	1.0584	1.0584	1.0584	1.0584	1.0584	1.0584	1.0584	1.0584	1.0584	1.0584	1.0584	1.0584	1.0584	1.0584	1.0584	0.47403	0.47403	0.47403	0.47403	0.47403	0.47403	0.47403	0.47403	0.47403	0.47403	0.47403	0.47403	-0.11036	-0.11036	-0.69475	-0.69475	-0.69475	-0.69475	-0.69475	-0.69475	-0.69475	-0.69475	-0.69475	-0.69475
	215	-0.74073	-0.74073	-0.74073	1.2443	1.2443	1.2443	1.2443	1.2443	3.2294	3.2294	3.2294	3.2294	3.2294	3.2294	3.2294	3.2294	3.2294	3.2294	3.2294	3.2294	3.2294	3.2294	3.2294	3.2294	3.2294	3.2294	5.2144	5.2144	5.2144	5.2144	5.2144	5.2144	5.2144	5.2144	5.2144	5.2144	5.2144	5.2144	5.2144	5.2144	5.2144	5.2144	5.2144	5.2144	5.2144	5.2144	5.2144	5.2144
	216	2.5745	2.5745	2.9402	2.9402	2.9402	2.9402	2.9402	2.9402	2.9402	2.9402	2.9402	2.9402	3.3059	3.3059	2.9402	2.9402	2.9402	2.9402	2.9402	2.5745	2.5745	2.5745	2.5745	2.5745	2.5745	2.2088	2.2088	2.2088	2.2088	2.5745	2.5745	2.5745	2.5745	2.2088	2.2088	2.5745	2.5745	2.5745	2.5745	2.5745	2.5745	2.5745	2.2088	2.2088	2.5745	2.5745	2.5745	2.9402
	217	1.3601	1.0268	0.69351	0.69351	0.69351	1.0268	1.0268	1.3601	1.3601	1.0268	1.0268	1.0268	1.0268	1.3601	1.3601	1.6934	2.0267	1.6934	1.6934	2.0267	2.0267	2.0267	2.36	2.36	2.36	2.0267	1.6934	1.6934	1.6934	1.6934	1.6934	1.6934	1.6934	1.3601	1.0268	1.0268	1.0268	1.0268	1.0268	0.69351	0.69351	0.69351	0.69351	0.36021	0.36021	0.0269	0.0269	0.36021
	218	1.2396	0.83376	0.83376	0.83376	0.83376	0.83376	0.83376	1.2396	1.2396	1.2396	1.6454	1.6454	1.6454	0.83376	0.83376	0.83376	0.83376	0.83376	0.83376	0.83376	0.83376	0.42792	0.42792	0.42792	0.42792	0.83376	0.42792	0.42792	0.42792	0.42792	0.42792	0.42792	0.42792	0.42792	0.022081	0.022081	-0.38376	-0.38376	-0.38376	-0.38376	-0.38376	-0.38376	-0.38376	-0.38376	-0.38376	-0.38376	-0.38376	-0.38376
	219	-0.35745	0.29678	0.29678	0.29678	0.29678	0.29678	0.29678	0.29678	0.29678	0.29678	0.29678	0.29678	0.29678	0.29678	0.29678	0.29678	0.29678	0.29678	0.29678	0.29678	0.29678	0.29678	0.29678	0.29678	0.29678	0.29678	0.29678	0.29678	0.29678	0.29678	0.29678	0.29678	0.29678	0.29678	0.29678	0.29678	0.29678	0.29678	0.29678	0.29678	0.29678	0.29678	0.29678	0.29678	0.29678	0.29678	-0.35745	-0.35745
	220	0.94831	0.94831	0.78212	0.78212	0.61592	0.61592	0.61592	0.61592	0.78212	0.78212	0.78212	0.94831	0.94831	0.94831	0.78212	0.78212	0.78212	0.61592	0.61592	0.78212	0.94831	0.94831	0.94831	0.94831	1.1145	1.1145	1.1145	1.1145	1.1145	1.1145	1.1145	1.1145	1.1145	1.1145	1.2807	1.4469	1.2807	1.1145	1.2807	1.6131	1.6131	1.4469	1.4469	1.4469	1.4469	1.4469	1.4469	1.4469
	221	-0.36458	-0.36458	-0.36458	-0.36458	-0.36458	-0.36458	-0.36458	-0.36458	-0.36458	-0.36458	-0.36458	-0.36458	-0.36458	-0.36458	-0.36458	-0.36458	-0.36458	-0.36458	-0.36458	-0.36458	-0.36458	-0.36458	-0.36458	-0.36458	-0.36458	-0.36458	-0.36458	-0.36458	-0.36458	-0.36458	-0.36458	-0.36458	-0.36458	-0.36458	-0.36458	-0.36458	-0.36458	-0.36458	-0.36458	-0.36458	-0.36458	-0.36458	-0.36458	-0.36458	-0.36458	-0.36458	-0.36458	-0.36458
	222	-0.11308	-0.11308	-0.11308	-0.11308	-0.11308	-0.11308	-0.11308	-0.11308	-0.11308	8.8389	8.8389	8.8389	8.8389	8.8389	8.8389	8.8389	8.8389	8.8389	8.8389	8.8389	8.8389	8.8389	8.8389	8.8389	8.8389	8.8389	8.8389	8.8389	8.8389	8.8389	8.8389	8.8389	8.8389	8.8389	8.8389	8.8389	8.8389	8.8389	8.8389	8.8389	8.8389	8.8389	8.8389	8.8389	8.8389	8.8389	8.8389	8.8389
	223	-0.61159	-0.61159	-0.61159	-0.61159	-0.61159	-0.61159	-0.61159	-0.61159	-0.61159	-0.61159	-0.61159	-0.61159	-0.61159	-0.61159	-0.61159	-0.61159	-0.61159	-0.61159	-0.61159	-0.61159	-0.61159	-0.61159	-0.61159	-0.61159	-0.61159	-0.61159	-0.61159	-0.61159	-0.61159	-0.61159	-0.61159	-0.61159	-0.61159	-0.61159	-0.61159	-0.61159	-0.61159	-0.61159	-0.61159	-0.61159	-0.61159	-0.61159	-0.61159	-0.61159	-0.61159	-0.61159	-0.61159	-0.61159
	224	-0.86384	-0.86384	-0.86384	-0.86384	-0.86384	-0.86384	-0.86384	-0.86384	-0.86384	-0.86384	-0.86384	-0.86384	-0.86384	-0.86384	-0.86384	-0.86384	-0.86384	-0.14125	-0.14125	-0.14125	-0.14125	-0.14125	-0.14125	-0.14125	-0.14125	-0.14125	-0.14125	-0.14125	-0.14125	-0.14125	-0.14125	-0.14125	-0.14125	-0.14125	-0.14125	-0.14125	-0.14125	-0.14125	-0.14125	0.58134	0.58134	0.58134	0.58134	0.58134	0.58134	0.58134	0.58134	0.58134
	225	2.2069	2.2069	2.2069	2.2069	2.2069	2.2069	2.2069	2.2069	2.2069	2.2069	2.2069	2.2069	2.2069	2.2069	2.2069	2.2069	2.2069	2.2069	2.2069	2.2069	2.2069	2.2069	2.2069	2.2069	2.2069	2.2069	2.2069	2.2069	2.2069	2.2069	2.2069	2.2069	2.2069	2.2069	2.2069	2.2069	2.2069	2.2069	2.2069	2.2069	2.2069	2.2069	2.2069	2.2069	2.2069	2.2069	2.2069	2.2069
	226	2.7704	2.7704	2.7704	2.7704	2.7704	2.7704	2.7704	2.7704	2.7704	2.7704	2.7704	2.7704	2.7704	2.7704	2.7704	2.7704	2.7704	2.7704	2.7704	2.7704	2.7704	2.7704	2.7704	2.7704	2.7704	2.7704	2.7704	2.7704	2.7704	2.7704	2.7704	2.7704	2.7704	2.7704	2.7704	2.7704	2.7704	2.7704	2.7704	2.7704	2.7704	6.0545	6.0545	2.7704	2.7704	2.7704	2.7704	2.7704
	227	-0.21332	-0.21332	-0.21332	-0.21332	-0.21332	-0.21332	-0.21332	-0.21332	-0.21332	-0.21332	-0.21332	-0.21332	-0.21332	-0.21332	-0.21332	-0.21332	-0.21332	-0.21332	-0.21332	-0.21332	-0.21332	-0.21332	-0.21332	-0.21332	-0.21332	-0.21332	-0.21332	-0.21332	-0.21332	-0.21332	-0.81645	-0.81645	-0.81645	-0.81645	-0.81645	-0.81645	-0.81645	-0.81645	-0.81645	-0.81645	-0.81645	-0.81645	-0.81645	-0.81645	-0.81645	-0.81645	-0.81645	-0.81645
	228	0.55844	0.55844	0.55844	0.55844	0.55844	0.55844	0.55844	0.55844	0.22937	0.55844	0.55844	0.22937	0.55844	0.55844	0.22937	0.55844	0.55844	0.55844	0.55844	0.22937	0.22937	-0.09969	-0.09969	-0.09969	-0.09969	-0.09969	-0.09969	-0.09969	-0.09969	-0.09969	-0.09969	-0.09969	-0.09969	-0.09969	-0.09969	-0.09969	-0.09969	-0.09969	-0.09969	-0.09969	-0.09969	-0.09969	-0.09969	-0.09969	-0.09969	-0.09969	-0.09969	-0.09969
	229	1.3604	1.3604	1.3604	1.3604	1.3604	1.3604	1.6525	1.6525	1.6525	1.6525	1.6525	1.6525	1.6525	1.6525	1.9447	1.9447	1.9447	1.9447	1.9447	1.9447	1.9447	1.9447	1.9447	1.9447	1.9447	1.9447	2.2369	2.2369	1.9447	1.9447	1.9447	1.6525	1.6525	1.6525	1.6525	1.3604	1.3604	1.3604	1.6525	1.6525	1.6525	1.3604	1.3604	1.3604	1.6525	1.6525	1.6525	1.6525
	230	-1.558	-1.558	-1.558	-1.558	-1.558	-1.558	-1.558	-1.558	-1.558	-1.558	-1.558	-1.558	-1.558	-1.558	-1.558	-1.558	-1.558	-1.558	-1.558	-1.558	-1.558	-1.558	-1.558	-1.558	-1.558	-1.558	-1.558	-1.558	-1.558	-1.558	-1.558	-1.558	-1.558	-0.062566	-0.062566	-0.062566	-0.062566	-0.062566	-0.062566	-0.062566	-0.062566	-0.062566	-0.062566	-0.062566	-0.062566	-0.062566	-0.062566	-0.062566
	231	-1.2628	-2.3758	-2.3758	-2.3758	-2.3758	-2.3758	-2.3758	-2.3758	-2.3758	-2.3758	-2.3758	-2.3758	-2.3758	-2.3758	-2.3758	-2.3758	-2.3758	-2.3758	-2.3758	-2.3758	-2.3758	-2.3758	-2.3758	-2.3758	-2.3758	-2.3758	-2.3758	-2.3758	-2.3758	-2.3758	-2.3758	-2.3758	-2.3758	-2.3758	-2.3758	-2.3758	-2.3758	-2.3758	-2.3758	-2.3758	-2.3758	-1.2628	-1.2628	-1.2628	-1.2628	-1.2628	-1.2628	-1.2628
	232	-0.20534	-0.20534	-0.20534	-0.20534	-0.20534	-0.20534	-0.20534	-0.20534	-0.20534	-0.20534	-0.20534	-0.20534	-0.20534	-0.20534	-0.20534	-0.20534	-0.20534	-0.20534	-0.20534	-0.20534	-0.20534	-0.20534	-0.20534	-0.20534	-0.20534	-0.20534	-0.20534	-0.20534	-0.20534	-0.20534	-0.20534	-0.20534	-0.20534	-0.20534	-0.20534	-0.20534	-0.20534	-0.20534	-0.20534	-0.20534	-0.20534	-0.20534	-0.20534	-0.20534	-0.20534	-0.20534	-0.20534	-0.20534
	233	-0.16136	-0.16136	-0.16136	-0.16136	-0.16136	-0.16136	-0.16136	-0.5826	-0.5826	-0.5826	-0.5826	-0.5826	-0.5826	-0.5826	-0.5826	-0.5826	-0.5826	-0.5826	-0.5826	-0.5826	-0.16136	-0.16136	-0.16136	-0.16136	-0.16136	-0.16136	-0.16136	0.25988	0.25988	0.25988	0.25988	0.25988	0.25988	0.25988	0.25988	0.25988	0.25988	-0.16136	-0.16136	-0.16136	-0.5826	-0.5826	-0.5826	-1.0038	-1.0038	-1.0038	-1.0038	-1.0038
	234	-0.2096	-0.2096	-0.2096	-0.2096	-0.2096	-0.2096	-0.2096	-0.2096	-0.2096	-0.2096	-0.2096	-0.2096	-0.2096	-0.2096	-0.2096	-0.2096	-0.2096	-0.2096	-0.2096	-0.2096	-0.2096	-0.2096	-0.2096	-0.2096	-0.2096	-0.2096	-0.2096	-0.2096	-0.2096	-0.2096	-0.2096	-0.2096	-0.2096	-0.2096	-0.2096	-0.2096	-0.2096	-0.2096	-0.2096	-0.2096	-0.2096	-0.2096	-0.2096	-0.2096	-0.2096	-0.2096	-0.2096	-0.2096
	235	2.7772	2.7772	-0.2096	-0.2096	-0.2096	-0.2096	-0.2096	-0.2096	-0.2096	-0.2096	-0.2096	-0.2096	-0.2096	-0.2096	-0.2096	-0.2096	-0.2096	-0.2096	-0.2096	-0.2096	-0.2096	-0.2096	-0.2096	-0.2096	-0.2096	-0.2096	-0.2096	-0.2096	-0.2096	-0.2096	2.7772	2.7772	2.7772	2.7772	2.7772	2.7772	2.7772	2.7772	2.7772	2.7772	2.7772	2.7772	2.7772	2.7772	2.7772	2.7772	2.7772	2.7772
	236	1.2041	1.2041	0.91666	0.91666	0.6292	0.6292	0.6292	0.6292	0.6292	0.6292	0.6292	0.6292	0.6292	0.6292	0.6292	0.6292	0.6292	0.34175	0.34175	0.34175	0.34175	0.34175	0.34175	0.054296	0.34175	0.34175	0.054296	0.054296	0.054296	0.34175	0.054296	0.054296	0.054296	0.054296	0.34175	0.34175	0.6292	0.6292	0.6292	0.6292	0.6292	0.6292	0.6292	0.6292	0.6292	0.6292	0.91666	0.91666
	237	-1.0364	-1.0364	-1.0364	-1.3214	-1.3214	-1.3214	-1.3214	-1.3214	-1.3214	-1.3214	-1.3214	-1.3214	-1.3214	-1.3214	-1.3214	-1.3214	-1.3214	-1.3214	-1.3214	-1.3214	-1.3214	-1.3214	-1.3214	-1.3214	-1.3214	-1.3214	-1.3214	-1.3214	-1.3214	-1.3214	-1.3214	-1.3214	-1.3214	-1.3214	-1.3214	-1.0364	-0.75139	-0.75139	-0.75139	-0.75139	-0.75139	-0.75139	-0.75139	-0.75139	-0.75139	-0.75139	-0.75139	-0.75139
	238	-0.35245	-0.35245	-0.67669	-0.67669	-0.67669	-0.67669	-0.67669	-0.67669	-0.67669	-1.0009	-1.0009	-0.67669	-0.67669	-0.67669	-0.35245	-0.67669	-0.67669	-0.67669	-0.67669	-0.67669	-0.67669	-1.0009	-1.0009	-1.0009	-1.0009	-1.0009	-1.0009	-0.67669	-0.67669	-0.67669	-1.0009	-0.67669	-1.0009	-0.67669	-0.67669	-0.67669	-0.67669	-0.67669	-0.67669	-0.35245	-0.35245	-0.028213	-0.028213	-0.028213	-0.028213	-0.028213	-0.028213	-0.028213
	239	0.32148	0.10541	0.10541	0.32148	0.53755	0.53755	0.53755	0.53755	0.53755	0.53755	0.53755	0.53755	0.32148	0.53755	0.53755	0.32148	0.32148	0.32148	0.32148	0.10541	0.10541	0.32148	0.32148	0.32148	0.32148	0.32148	0.10541	-0.11065	-0.11065	-0.32672	-0.32672	-0.11065	-0.11065	-0.32672	-0.32672	-0.32672	-0.54279	-0.75886	-0.97493	-0.75886	-0.54279	-0.32672	-0.32672	-0.54279	-0.54279	-0.75886	-0.75886	-0.75886
	240	-0.45069	-0.45069	-0.45069	-0.57322	-0.45069	-0.57322	-0.57322	-0.45069	-0.45069	-0.45069	-0.57322	-0.57322	-0.57322	-0.69576	-0.45069	-0.45069	-0.45069	-0.45069	-0.45069	-0.45069	-0.45069	-0.57322	-0.45069	-0.57322	-0.69576	-0.69576	-0.57322	-0.57322	-0.32815	-0.45069	-0.45069	-0.45069	-0.45069	-0.45069	-0.45069	-0.45069	-0.45069	-0.69576	-0.81829	-0.81829	-0.57322	-0.57322	-0.57322	-0.69576	-0.69576	-0.81829	-0.81829	-0.81829
	241	1.494	1.015	1.494	1.494	1.494	1.494	1.494	1.015	1.015	1.015	1.015	1.015	0.53593	0.53593	0.53593	0.53593	0.53593	0.53593	0.53593	0.53593	0.53593	0.53593	0.53593	0.53593	0.05689	0.05689	0.05689	0.05689	0.05689	0.05689	0.05689	0.05689	0.05689	0.05689	-0.42215	-0.42215	-0.42215	-0.42215	-0.42215	-0.42215	-0.42215	-0.42215	-0.42215	-0.42215	-0.42215	-0.42215	-0.42215	-0.42215
	242	-0.59858	-0.59858	-0.59858	-0.59858	-0.59858	-0.59858	-0.59858	-0.59858	-0.59858	0.75068	0.75068	0.75068	0.75068	0.75068	0.75068	0.75068	0.75068	0.75068	0.75068	0.75068	0.75068	0.75068	0.75068	0.75068	0.75068	0.75068	0.75068	0.75068	0.75068	0.75068	0.75068	0.75068	0.75068	0.75068	0.75068	0.75068	0.75068	0.75068	0.75068	0.75068	0.75068	0.75068	0.75068	0.75068	0.75068	0.75068	0.75068	0.75068
	243	-0.54104	-0.54104	-0.54104	-0.54104	-0.54104	-0.54104	-0.54104	-0.54104	-0.54104	-0.54104	-0.54104	-0.54104	-0.54104	-0.54104	-0.54104	-0.54104	-0.54104	-0.54104	-0.54104	-0.54104	-0.54104	-0.54104	-0.54104	-0.54104	-0.54104	-0.54104	-0.54104	-0.54104	-0.54104	-0.54104	-0.54104	-0.54104	-0.54104	-0.54104	-0.54104	-0.54104	-0.54104	-0.54104	-0.54104	-0.54104	-0.54104	-0.54104	-0.54104	-0.54104	-0.54104	-0.54104	-0.54104	-0.54104
	244	-1.1893	-1.1893	-1.1893	-1.1893	-1.1893	-1.1893	-1.1893	-1.1893	-1.1893	-1.1893	-1.1893	-1.1893	-1.1893	-0.80351	-0.80351	-0.80351	-0.80351	-0.80351	-0.80351	-0.80351	-1.1893	-1.1893	-1.1893	-1.1893	-1.1893	-1.1893	-1.1893	-1.1893	-1.1893	-1.5752	-1.5752	-1.5752	-1.5752	-1.5752	-1.5752	-1.5752	-1.5752	-1.5752	-1.5752	-1.5752	-1.5752	-1.5752	-1.5752	-1.5752	-1.1893	-1.1893	-1.1893	-1.1893
	245	1.2874	1.2874	1.6595	1.6595	1.6595	1.6595	1.6595	1.6595	1.6595	1.6595	1.6595	1.6595	1.6595	1.6595	1.6595	1.2874	0.91525	0.91525	0.91525	0.91525	0.91525	0.91525	0.91525	0.91525	1.6595	1.6595	1.6595	1.6595	1.6595	1.6595	2.0316	2.0316	2.4037	2.4037	2.4037	2.4037	2.4037	2.4037	2.7758	2.7758	2.7758	2.7758	2.7758	2.4037	2.0316	2.4037	2.7758	2.7758
	246	-0.30316	-0.30316	-0.30316	-0.30316	-0.30316	-0.30316	-0.30316	-0.30316	-0.30316	-0.30316	-0.30316	-0.30316	-0.30316	-0.30316	-0.30316	-0.30316	-0.30316	-0.30316	-0.30316	-0.30316	-0.30316	-0.30316	-0.30316	-0.30316	-0.30316	-0.30316	-0.30316	-0.30316	-0.30316	-0.30316	-0.30316	-0.30316	-0.30316	-0.30316	-0.30316	-0.30316	-0.30316	-0.30316	-0.30316	-0.30316	-0.30316	-0.30316	-0.30316	-0.30316	-0.30316	-0.30316	-0.30316	-0.30316
	247	0.54824	0.54824	0.83816	0.83816	0.83816	0.83816	1.1281	1.1281	1.1281	1.1281	1.1281	1.1281	1.1281	1.1281	1.418	1.418	1.1281	1.1281	1.1281	1.1281	1.1281	1.1281	1.1281	1.1281	1.1281	1.1281	1.1281	0.83816	0.83816	0.83816	0.83816	0.83816	0.83816	0.83816	0.54824	0.54824	0.54824	0.83816	0.83816	0.83816	1.1281	1.1281	1.1281	1.1281	1.418	1.418	1.418	1.418
	248	1.2567	1.2567	1.2567	1.2567	1.2567	1.2567	1.2567	1.2567	1.2567	1.2567	1.2567	1.2567	1.2567	1.2567	1.2567	0.93002	0.93002	0.60335	0.60335	0.60335	0.27669	0.60335	0.60335	0.60335	0.27669	0.27669	0.27669	0.27669	0.27669	0.27669	0.27669	-0.049982	-0.049982	-0.049982	-0.049982	-0.049982	-0.049982	-0.049982	-0.37665	-0.37665	-0.049982	0.27669	0.27669	0.27669	0.60335	0.60335	0.60335	0.60335
	249	-0.12577	-0.12577	0.0041246	-0.25566	-0.25566	0.0041246	0.0041246	0.0041246	0.0041246	0.0041246	0.0041246	0.0041246	0.0041246	-0.12577	0.0041246	0.13402	0.13402	0.13402	0.26391	0.39381	0.39381	0.26391	0.26391	0.65359	0.65359	0.78349	0.78349	0.78349	0.65359	0.78349	0.78349	0.78349	0.78349	0.78349	0.78349	0.65359	0.65359	0.65359	0.65359	0.65359	0.5237	0.5237	0.5237	0.5237	0.39381	0.39381	0.5237	0.5237
	250	-1.8218	-1.8218	-1.8218	-1.8218	-1.8218	-1.8218	-1.8218	-1.8218	-1.8218	-1.8218	-1.8218	-1.8218	-1.8218	-1.8218	-1.8218	-1.8218	-1.8218	-1.8218	-1.8218	-1.8218	-1.8218	-1.8218	-1.8218	-1.8218	-1.8218	-1.8218	-1.8218	-1.8218	-1.8218	-1.8218	-1.8218	-1.8218	-1.8218	-1.8218	-1.8218	-1.8218	-1.8218	-1.8218	-1.8218	-1.8218	-1.8218	-1.8218	-1.8218	-1.8218	-1.8218	-1.8218	-1.8218	-1.8218
	stimulus 2 694ms, photoexcitation in stim2 (upper, right)
		Time (ms)
	Neuron #
	1	0.022081	0.022081	0.022081	0.022081	0.022081	0.022081	0.022081	0.022081	0.022081	0.022081	0.022081	0.022081	0.022081	0.022081	-0.38376	-0.38376	-0.38376	-0.38376	-0.38376	-0.38376	0.022081	-0.38376	-0.38376	-0.7896	-1.1954	-1.1954	-1.1954	-0.7896	-0.7896	-0.7896	-0.38376	-0.7896	-0.7896	-0.7896	-0.7896	-0.7896	-0.7896	-0.7896	-0.7896	-0.7896	-0.7896	-0.7896	-0.7896	0.022081	0.022081	0.022081	0.022081	-0.38376
	2	-0.70644	-0.89537	-0.70644	-0.51751	-0.32857	-0.32857	-0.51751	-0.51751	-0.51751	-0.70644	-0.13964	-0.13964	0.049294	-0.32857	-0.13964	-0.13964	-0.32857	-0.51751	-0.51751	-0.32857	-0.51751	-0.13964	-0.13964	-0.13964	-0.13964	-0.13964	-0.13964	-0.32857	-0.13964	-0.51751	-0.32857	-0.32857	-0.32857	-0.32857	-0.32857	-0.32857	-0.32857	-0.32857	-0.32857	-0.32857	-0.13964	-0.13964	-0.32857	0.049294	0.049294	0.049294	0.049294	-0.13964
	3	0.32804	0.13843	0.13843	0.13843	-0.051185	0.13843	0.13843	0.13843	0.32804	0.51765	0.51765	0.51765	0.32804	0.13843	0.13843	0.13843	0.13843	0.13843	0.51765	0.51765	0.51765	0.70726	0.70726	0.70726	0.89687	0.89687	0.70726	1.0865	1.0865	0.89687	0.89687	0.89687	1.0865	1.0865	1.0865	0.89687	0.89687	0.70726	0.70726	0.70726	0.32804	-0.051185	0.32804	0.32804	0.51765	0.32804	0.70726	0.51765
	4	-0.062111	-0.062111	0.26224	0.26224	0.26224	-0.062111	-0.062111	-0.062111	-0.38646	-0.38646	-0.71081	-1.0352	-1.0352	-1.0352	-1.0352	-1.0352	-1.0352	-1.3595	-1.0352	-1.0352	-1.0352	-1.0352	-1.0352	-1.0352	-1.0352	-1.0352	-1.0352	-1.0352	-1.0352	-1.0352	-1.0352	-1.0352	-1.0352	-1.0352	-1.0352	-1.0352	-1.0352	-1.0352	-1.0352	-1.0352	-1.0352	-0.71081	-0.71081	-0.71081	-1.0352	-1.0352	-1.0352	-1.0352
	5	-0.35949	-0.35949	-0.073063	-0.073063	-0.073063	-0.073063	-0.073063	-0.073063	-0.073063	-0.073063	-0.073063	-0.073063	-0.64591	-0.64591	-0.35949	-0.35949	-0.35949	-0.35949	-0.35949	-0.35949	-0.35949	-0.073063	-0.35949	-0.073063	-0.073063	-0.073063	-0.35949	-0.073063	-0.073063	-0.073063	-0.073063	-0.073063	-0.073063	-0.35949	-0.35949	-0.35949	-0.35949	-0.35949	-0.35949	-0.64591	-0.64591	-0.64591	-0.64591	-0.35949	-0.64591	-0.64591	-0.64591	-0.93233
	6	-0.61159	-0.61159	-0.61159	-0.61159	-0.61159	-0.61159	-0.61159	-0.61159	-0.61159	-0.61159	-0.61159	-0.61159	-0.61159	-0.61159	-0.61159	-0.61159	-0.61159	-0.61159	-0.61159	-0.61159	-0.61159	-0.61159	-0.61159	-0.61159	-0.61159	-0.61159	-0.61159	-0.61159	-0.61159	-0.61159	-0.61159	-0.61159	-0.61159	-0.61159	-0.61159	-0.61159	-0.61159	-0.61159	-0.61159	-0.61159	-0.61159	-0.61159	-0.61159	-0.61159	-0.61159	-0.61159	-0.61159	-0.61159
	7	1.5274	1.5274	1.5274	1.5274	1.5274	1.5274	1.5274	1.5274	1.5274	1.5274	1.5274	1.5274	1.5274	2.0248	2.0248	2.0248	2.0248	2.0248	1.5274	1.5274	1.5274	1.5274	1.5274	1.5274	1.5274	1.0301	1.0301	1.0301	1.0301	1.0301	1.5274	1.5274	1.5274	1.5274	1.5274	1.5274	1.5274	1.0301	1.0301	1.0301	1.0301	1.0301	1.0301	0.53269	0.035308	0.035308	0.035308	0.035308
	8	-1.2773	-1.0939	-1.0939	-1.0939	-1.0939	-1.2773	-1.2773	-1.2773	-1.2773	-1.2773	-1.2773	-1.0939	-1.0939	-0.91061	-0.91061	-0.72729	-0.72729	-0.72729	-0.54397	-0.54397	-0.54397	-0.36065	-0.54397	-0.36065	-0.36065	-0.36065	-0.36065	-0.36065	-0.36065	-0.36065	-0.36065	-0.36065	-0.36065	-0.17733	-0.17733	-0.36065	-0.36065	-0.36065	-0.36065	-0.36065	-0.36065	-0.36065	-0.36065	-0.36065	-0.36065	-0.54397	-0.36065	-0.17733
	9	-1.3519	-1.3519	-1.3519	-1.3519	-1.3519	-1.3519	-1.0259	-1.0259	-0.69986	-0.69986	-0.69986	-0.69986	-0.69986	-0.69986	-0.69986	-0.69986	-0.69986	-0.69986	-0.69986	-0.69986	-0.69986	-0.69986	-0.69986	-0.69986	-0.37383	-0.047807	-0.047807	-0.047807	-0.047807	-0.047807	-0.047807	-0.047807	-0.047807	-0.047807	-0.047807	-0.047807	-0.047807	-0.047807	-0.047807	0.27822	0.27822	0.60424	0.60424	0.93027	0.60424	0.27822	0.27822	0.27822
	10	-2.3132	-2.3132	-2.3132	-2.3132	-2.7817	-2.7817	-2.5474	-2.5474	-2.5474	-2.3132	-2.5474	-2.3132	-2.5474	-2.5474	-2.5474	-2.5474	-2.5474	-2.3132	-2.0789	-2.0789	-1.8446	-1.6103	-1.8446	-1.8446	-1.8446	-2.0789	-2.0789	-1.8446	-2.0789	-2.0789	-1.8446	-1.8446	-1.8446	-1.8446	-2.0789	-2.0789	-2.3132	-2.3132	-2.3132	-2.0789	-1.8446	-2.0789	-2.0789	-2.0789	-1.8446	-1.8446	-1.8446	-1.8446
	11	-1.8112	-1.721	-1.6308	-1.5407	-1.6308	-1.5407	-1.6308	-1.5407	-1.5407	-1.5407	-1.6308	-1.5407	-1.721	-1.6308	-1.8112	-1.9014	-1.6308	-1.8112	-1.6308	-1.721	-1.721	-1.8112	-1.9014	-1.6308	-1.8112	-1.9014	-1.9014	-1.6308	-1.9014	-1.9014	-1.8112	-1.8112	-1.6308	-1.721	-1.721	-1.5407	-1.721	-1.6308	-1.4505	-1.5407	-1.1799	-1.3603	-1.1799	-1.0897	-0.9093	-0.9093	-0.81911	-0.54853
	12	-0.33953	-0.52203	-0.52203	-0.61327	-0.70452	-0.61327	-0.61327	-0.70452	-0.70452	-0.70452	-0.79577	-0.70452	-0.52203	-0.61327	-0.61327	-0.61327	-0.61327	-0.61327	-0.61327	-0.61327	-0.70452	-0.70452	-0.70452	-0.61327	-0.61327	-0.70452	-0.61327	-0.79577	-0.61327	-0.52203	-0.43078	-0.33953	-0.33953	-0.33953	-0.33953	-0.43078	-0.43078	-0.43078	-0.24829	-0.15704	-0.15704	-0.15704	-0.15704	-0.15704	-0.24829	-0.065795	-0.065795	-0.065795
	13	0.46904	0.46904	0.46904	0.46904	0.46904	0.46904	0.46904	0.46904	0.46904	0.24401	0.24401	-0.20605	-0.43108	-0.43108	-0.20605	-0.20605	-0.65611	-0.65611	-0.88114	-0.88114	-1.1062	-1.3312	-1.3312	-1.1062	-1.3312	-1.1062	-1.1062	-0.88114	-0.88114	-0.88114	-0.65611	-0.43108	-0.43108	-0.43108	-0.43108	-0.43108	-0.20605	-0.20605	-0.20605	0.018981	0.018981	0.018981	0.018981	0.24401	0.24401	0.24401	0.24401	0.24401
	14	-1.811	-1.5546	-1.811	-2.0673	-2.0673	-2.0673	-2.0673	-2.0673	-2.0673	-2.0673	-1.811	-1.811	-1.811	-1.811	-1.811	-1.811	-1.811	-1.5546	-1.5546	-1.2983	-1.0419	-1.0419	-1.0419	-1.0419	-1.0419	-1.0419	-1.2983	-1.2983	-1.2983	-1.0419	-0.78559	-0.78559	-1.0419	-0.78559	-0.78559	-0.2729	-0.52925	-0.52925	-0.52925	-0.52925	-0.52925	-0.52925	-0.52925	-0.52925	-0.52925	-0.78559	-0.78559	-0.78559
	15	-0.93	-1.0746	-0.93	-0.93	-1.0023	-0.93	-0.78534	-0.85767	-0.85767	-0.78534	-0.85767	-0.85767	-1.0023	-0.85767	-0.85767	-0.85767	-0.78534	-0.93	-1.0746	-1.0023	-0.85767	-0.71301	-0.71301	-0.64069	-0.78534	-0.71301	-0.78534	-0.78534	-0.78534	-0.93	-0.71301	-0.49603	-0.49603	-0.56836	-0.49603	-0.42371	-0.35138	-0.27905	-0.20672	-0.06207	0.082584	0.010257	0.22724	0.44422	0.22724	0.37189	0.29956	0.15491
	16	-0.4787	-0.4787	-0.58972	-0.58972	-0.70074	-0.70074	-0.70074	-0.81176	-0.81176	-0.81176	-0.70074	-0.70074	-0.70074	-0.70074	-0.70074	-0.70074	-0.70074	-0.81176	-0.81176	-0.81176	-0.92279	-0.81176	-0.81176	-0.81176	-0.81176	-0.81176	-0.81176	-0.92279	-1.1448	-1.2558	-1.2558	-1.4779	-1.4779	-1.3669	-1.2558	-1.3669	-1.3669	-1.3669	-1.4779	-1.4779	-1.4779	-1.4779	-1.5889	-1.6999	-1.6999	-1.6999	-1.6999	-1.922
	17	-1.3252	-1.3252	-1.3252	-0.67669	-0.67669	-0.67669	-0.67669	-0.67669	-0.67669	-0.67669	-1.0009	-0.67669	-0.67669	-1.0009	-1.0009	-1.0009	-1.0009	-1.0009	-1.0009	-1.0009	-1.0009	-1.0009	-1.0009	-0.67669	-0.67669	-0.67669	-0.67669	-0.67669	-0.67669	-1.0009	-1.0009	-1.0009	-1.3252	-1.3252	-1.0009	-0.67669	-0.67669	-0.67669	-0.67669	-0.35245	-0.35245	-0.35245	-0.35245	-0.35245	-0.35245	-0.028213	-0.028213	-0.028213
	18	0.80919	0.90784	1.0065	1.0065	1.0065	1.1051	1.1051	1.0065	1.1051	1.1051	1.0065	0.80919	0.90784	1.0065	0.80919	0.80919	0.71053	0.61188	0.80919	0.80919	0.71053	0.61188	0.61188	0.51323	0.51323	0.41458	0.41458	0.11862	0.019962	-0.078691	-0.17734	-0.276	-0.57196	-0.76926	-0.86792	-1.0652	-1.0652	-1.1639	-1.1639	-1.1639	-1.2625	-1.3612	-1.4598	-1.4598	-1.5585	-1.5585	-1.5585	-1.5585
	19	-0.40719	0.023492	0.023492	0.023492	0.023492	0.023492	0.023492	0.45418	0.45418	0.45418	0.45418	0.45418	0.45418	0.45418	0.45418	0.45418	0.45418	0.45418	0.45418	0.88486	0.88486	0.88486	0.88486	0.88486	0.88486	1.3155	1.3155	1.3155	1.3155	1.3155	1.3155	1.3155	1.3155	1.3155	1.3155	1.3155	1.3155	1.3155	1.3155	1.3155	0.88486	0.88486	0.88486	0.88486	0.45418	0.88486	0.88486	0.88486
	20	0.4516	0.65297	0.75365	0.55228	0.4516	0.35091	0.55228	0.55228	0.75365	0.65297	0.95502	0.95502	0.95502	0.95502	1.2571	1.1564	1.1564	1.2571	1.4584	1.3578	1.3578	1.3578	1.2571	1.5591	1.5591	1.5591	1.3578	1.7605	1.6598	1.7605	1.6598	1.6598	1.8612	1.7605	1.8612	1.9619	1.9619	2.1632	2.1632	2.0626	2.1632	2.2639	2.0626	2.1632	2.0626	2.1632	2.2639	2.1632
	21	0.082824	0.082824	-0.41228	-0.41228	-0.41228	-0.41228	-0.41228	-0.41228	-0.41228	-0.41228	-0.41228	-0.41228	-0.41228	-0.41228	-0.41228	-0.41228	-0.41228	-0.41228	-0.41228	-0.90739	-0.90739	-0.90739	-0.90739	-0.90739	-0.90739	-0.90739	-0.90739	-0.90739	-0.90739	-0.90739	-0.90739	-0.41228	-0.41228	-0.41228	-0.41228	0.57793	1.073	1.073	1.5681	1.5681	1.5681	1.5681	1.5681	1.5681	1.5681	1.5681	1.5681	1.5681
	22	-0.72101	-0.72101	-0.72101	-0.72101	-0.72101	-0.72101	-0.72101	-0.72101	-0.72101	-0.72101	-0.72101	-0.72101	-0.72101	-0.72101	-0.72101	-0.72101	-0.72101	-0.72101	-0.72101	-0.72101	-0.72101	-0.72101	-0.72101	-0.72101	-0.72101	-0.72101	-0.72101	-0.72101	-0.72101	-0.72101	-0.72101	-0.72101	-0.72101	-0.72101	-0.72101	-0.72101	-0.72101	-0.72101	-0.72101	-0.72101	-0.72101	-0.72101	-0.72101	-0.72101	-0.72101	-0.72101	-0.72101	-0.72101
	23	0.77313	0.77313	0.77313	0.77313	0.77313	0.77313	0.77313	0.77313	0.77313	0.77313	0.77313	0.77313	0.77313	0.77313	0.77313	0.77313	0.77313	0.77313	0.77313	0.77313	0.77313	0.77313	0.77313	0.77313	0.77313	0.77313	0.77313	0.77313	0.12605	0.12605	-0.52103	-0.52103	-0.52103	-0.52103	-0.52103	-0.52103	0.12605	0.77313	0.77313	0.77313	0.77313	0.77313	0.77313	0.77313	0.77313	0.77313	0.77313	0.77313
	24	-0.26328	-0.26328	-0.26328	-0.26328	-0.26328	-0.26328	-0.26328	-0.26328	-0.26328	-0.26328	-0.26328	-0.26328	-0.26328	-0.26328	-0.26328	-0.26328	-0.26328	-0.26328	-0.26328	-0.26328	-0.26328	-0.26328	-0.26328	-0.26328	-0.26328	-0.26328	-0.26328	-0.26328	-0.26328	-0.26328	-0.26328	-0.26328	-0.26328	-0.26328	-0.26328	-0.26328	-0.26328	-0.26328	-0.26328	-0.26328	-0.26328	-0.26328	-0.26328	-0.26328	-0.26328	-0.26328	-0.26328	-0.26328
	25	1.3516	1.3516	1.3516	1.3516	1.0343	1.0343	1.0343	1.0343	0.7171	0.7171	0.7171	0.39987	0.39987	0.39987	0.39987	0.39987	0.082633	0.082633	0.39987	0.082633	0.082633	0.082633	0.082633	0.082633	0.082633	0.39987	0.7171	0.082633	0.082633	0.082633	0.082633	0.082633	0.082633	0.39987	0.7171	0.7171	0.7171	0.7171	0.7171	0.39987	0.7171	0.7171	0.7171	0.7171	0.7171	0.7171	0.7171	0.7171
	26	-0.26024	-0.26024	-0.26024	-0.11167	0.036908	0.036908	0.036908	-0.11167	0.036908	0.18548	0.18548	0.18548	0.036908	0.036908	0.036908	0.036908	0.036908	0.036908	-0.26024	-0.40881	-0.70596	-0.70596	-0.85453	-0.55739	-0.55739	-0.55739	-0.55739	-0.40881	-0.40881	-0.55739	-0.40881	-0.40881	-0.11167	-0.11167	-0.11167	-0.26024	0.036908	0.036908	0.036908	0.036908	0.33405	0.33405	0.33405	0.18548	0.18548	0.18548	0.18548	0.18548
	27	0.73267	0.73267	0.73267	0.41077	0.41077	0.41077	0.41077	0.41077	0.24981	0.24981	0.41077	0.24981	0.24981	0.088859	0.24981	0.24981	0.41077	0.41077	0.24981	0.24981	0.088859	0.24981	0.41077	0.24981	0.24981	0.41077	0.24981	0.24981	0.24981	0.24981	0.088859	0.088859	0.088859	0.088859	0.24981	0.41077	0.41077	0.24981	0.57172	0.41077	0.24981	0.24981	0.088859	-0.23305	-0.23305	-0.072095	-0.072095	-0.23305
	28	-0.082763	-0.082763	-0.082763	-0.082763	-0.082763	-0.082763	-0.082763	-0.28323	-0.28323	-0.28323	-0.28323	-0.68417	-0.88464	-0.68417	-0.68417	-0.68417	-0.68417	-0.68417	-0.68417	-0.68417	-0.68417	-0.4837	-0.68417	-0.68417	-0.68417	-0.4837	-0.4837	-0.4837	-0.68417	-0.68417	-0.68417	-0.88464	-0.88464	-0.88464	-0.88464	-0.88464	-0.88464	-0.88464	-0.88464	-0.68417	-0.68417	-0.68417	-0.68417	-0.4837	-0.4837	-0.4837	-0.4837	-0.4837
	29	-0.78667	-0.63601	-0.63601	-0.48535	-0.63601	-0.63601	-0.93732	-0.93732	-0.93732	-0.93732	-0.78667	-0.78667	-0.78667	-0.78667	-0.78667	-0.48535	-0.48535	-0.48535	-0.48535	-0.48535	-0.48535	-0.48535	-0.48535	-0.33469	-0.33469	-0.33469	-0.33469	-0.33469	-0.03338	-0.18404	-0.18404	0.11728	0.11728	0.11728	0.11728	0.11728	0.11728	0.11728	0.26793	0.11728	0.41859	0.41859	0.41859	0.56925	0.71991	0.87056	1.0212	1.0212
	30	1.7174	1.9242	1.9242	1.7174	1.7174	1.7174	1.7174	1.5106	1.5106	1.3038	1.3038	1.3038	1.3038	1.3038	1.097	1.097	1.097	1.3038	1.3038	1.3038	1.3038	1.5106	1.5106	1.5106	1.5106	1.5106	1.9242	1.9242	1.9242	1.9242	2.1309	2.1309	1.9242	1.9242	2.1309	2.1309	2.1309	1.9242	1.9242	1.9242	2.1309	2.1309	2.1309	2.1309	1.9242	1.9242	1.5106	1.5106
	31	1.4394	1.6178	1.6178	1.6178	1.6178	1.6178	1.6178	1.4394	1.4394	1.4394	1.4394	1.4394	1.261	1.261	1.4394	1.4394	1.4394	1.6178	1.6178	1.6178	1.4394	1.4394	1.4394	1.4394	1.4394	1.4394	1.261	1.4394	1.4394	1.4394	1.4394	1.4394	1.4394	1.4394	1.6178	1.6178	1.6178	1.7961	1.7961	1.6178	1.6178	1.6178	1.7961	1.6178	1.6178	1.6178	1.261	1.261
	32	-1.7055	-1.7055	-1.8007	-1.8007	-1.8007	-1.8007	-1.8007	-1.8007	-1.8959	-1.9911	-1.8959	-1.8959	-1.8959	-1.8959	-1.8007	-1.8007	-1.8007	-1.8007	-1.8007	-1.8959	-1.8959	-1.8959	-1.8959	-1.8959	-1.8959	-1.8007	-1.7055	-1.6104	-1.6104	-1.7055	-1.7055	-1.7055	-1.6104	-1.6104	-1.5152	-1.42	-1.42	-1.5152	-1.3248	-1.3248	-1.1344	-1.0392	-1.2296	-1.2296	-1.1344	-1.2296	-1.2296	-1.2296
	33	-0.10412	-0.10412	-0.10412	-0.10412	-0.10412	-0.10412	-0.10412	-0.10412	-0.10412	-0.10412	-0.10412	-0.10412	-0.10412	-0.10412	-0.10412	-0.10412	-0.10412	-0.10412	-0.10412	-0.10412	-0.10412	-0.10412	-0.10412	-0.10412	-0.87104	-0.87104	-0.87104	-0.87104	-0.87104	-0.87104	-0.87104	-0.10412	-0.10412	-0.10412	-0.10412	-0.10412	-0.10412	-0.10412	-0.10412	-0.10412	-0.10412	-0.10412	0.6628	0.6628	0.6628	0.6628	0.6628	0.6628
	34	-0.29217	-0.29217	-0.10455	-0.10455	-0.10455	0.083062	0.083062	0.083062	0.27068	0.083062	0.083062	0.27068	0.27068	0.083062	0.083062	0.083062	0.083062	0.27068	0.27068	0.083062	-0.10455	-0.10455	-0.29217	-0.47978	-0.6674	-0.6674	-0.6674	-0.6674	-0.6674	-0.6674	-0.47978	-0.6674	-0.6674	-1.0426	-1.0426	-1.0426	-1.0426	-1.0426	-1.2302	-1.2302	-1.2302	-1.2302	-1.2302	-1.2302	-1.2302	-1.0426	-1.2302	-1.4179
	35	-0.81645	-0.81645	-0.81645	-0.81645	-0.81645	-0.81645	-0.81645	-0.81645	-0.81645	-0.81645	-0.81645	-0.81645	-0.81645	-0.81645	-0.81645	-0.81645	-0.81645	-0.81645	-0.81645	-0.81645	-0.81645	-0.81645	-0.81645	-0.81645	-0.81645	-0.81645	-0.81645	-0.81645	-0.81645	-0.81645	-0.81645	-0.81645	-0.81645	-0.81645	-0.81645	-0.81645	-0.81645	-0.81645	-0.81645	-0.81645	-0.81645	-0.81645	-0.81645	-0.81645	-0.81645	-0.81645	-0.81645	-0.81645
	36	-0.081503	0.012834	0.012834	0.012834	-0.081503	-0.081503	-0.17584	-0.081503	-0.17584	-0.45885	-0.45885	-0.45885	-0.36451	-0.36451	-0.36451	-0.17584	-0.36451	-0.36451	-0.64752	-0.64752	-0.83619	-0.74186	-0.74186	-0.74186	-0.83619	-1.0249	-0.93053	-0.83619	-1.0249	-1.2135	-1.3079	-1.4965	-1.5909	-1.3079	-1.4965	-1.3079	-1.4022	-1.4022	-1.4022	-1.3079	-1.3079	-1.3079	-1.1192	-0.93053	-1.0249	-1.2135	-1.2135	-1.1192
	37	-1.6896	-1.6896	-1.6896	-1.6896	-1.6896	-1.6896	-1.6896	-1.6896	-1.6896	-1.3175	-1.3175	-1.3175	-0.94534	-0.94534	-0.94534	-0.94534	-0.94534	-0.94534	-0.94534	-0.94534	-1.3175	-1.3175	-1.3175	-1.3175	-0.94534	-0.94534	-0.94534	-0.94534	-0.94534	-0.94534	-0.94534	-0.94534	-0.94534	-0.94534	-0.94534	-0.94534	-0.94534	-0.57322	-0.57322	-0.57322	-0.2011	-0.2011	0.17102	0.54314	0.54314	0.54314	0.54314	0.54314
	38	-1.6174	-1.4099	-1.6174	-1.6174	-1.8248	-1.8248	-1.8248	-1.8248	-1.8248	-2.0322	-2.0322	-1.6174	-1.8248	-2.2396	-2.2396	-2.2396	-2.2396	-2.0322	-2.2396	-2.4471	-2.4471	-2.6545	-2.6545	-2.6545	-2.6545	-2.6545	-2.4471	-2.4471	-2.4471	-2.4471	-2.4471	-2.4471	-2.4471	-2.4471	-2.4471	-2.4471	-2.4471	-2.4471	-2.4471	-2.6545	-2.6545	-2.4471	-2.4471	-2.4471	-2.2396	-2.0322	-2.0322	-1.8248
	39	-0.85539	-0.7057	-0.7057	-0.7057	-0.7057	-0.55601	-0.25662	-0.40632	-0.25662	-0.25662	-0.10693	-0.25662	-0.40632	-0.55601	-0.40632	-0.7057	-0.7057	-0.85539	-0.40632	-0.40632	-0.40632	-0.40632	-0.40632	-0.40632	-0.40632	-0.40632	-0.40632	-0.55601	-0.7057	-0.7057	-0.55601	-0.7057	-0.85539	-0.7057	-0.55601	-0.7057	-0.55601	-0.40632	-0.40632	-0.25662	-0.40632	-0.25662	-0.40632	-0.40632	-0.55601	-0.55601	-0.55601	-0.40632
	40	-1.047	-0.68226	-0.68226	-0.31751	-0.31751	-0.68226	-0.68226	-0.68226	-0.68226	-0.68226	-0.68226	-0.68226	-0.68226	-0.68226	-0.68226	-1.047	-1.047	-1.4118	-1.4118	-1.4118	-1.4118	-1.047	-1.047	-1.047	-1.047	-1.047	-1.047	-1.047	-1.047	-1.047	-0.68226	-0.68226	-0.68226	-0.31751	-0.31751	-0.31751	-0.68226	-0.68226	-1.047	-1.047	-1.047	-1.047	-1.047	-1.047	-1.047	-1.047	-1.047	-1.047
	41	0.2583	0.2583	0.2583	-0.056633	-0.37156	-0.37156	-0.37156	-0.37156	-0.37156	-0.37156	-0.37156	-0.37156	-0.37156	-0.37156	-0.37156	-0.37156	-0.37156	-0.37156	-0.37156	-0.37156	-0.37156	-0.37156	-0.056633	-0.056633	-0.056633	-0.056633	-0.056633	-0.056633	-0.056633	-0.056633	-0.37156	-0.37156	-0.056633	-0.056633	-0.056633	-0.056633	-0.056633	-0.056633	-0.056633	-0.056633	-0.056633	0.2583	0.2583	0.2583	0.57323	0.57323	0.57323	0.57323
	42	-1.6408	-1.6408	-1.6408	-1.4777	-1.4777	-1.3145	-1.3145	-1.3145	-1.3145	-1.6408	-1.6408	-1.3145	-1.4777	-1.4777	-1.4777	-1.3145	-1.4777	-1.4777	-1.4777	-1.3145	-1.3145	-1.3145	-1.3145	-1.1513	-0.98813	-0.82495	-0.66178	-0.49861	-0.33543	-0.33543	-0.17226	-0.17226	-0.17226	-0.17226	-0.17226	-0.49861	-0.66178	-0.66178	-0.66178	-0.82495	-0.82495	-0.66178	-0.66178	-0.98813	-0.98813	-1.1513	-1.1513	-1.3145
	43	1.1361	1.1361	1.1361	1.1361	1.1361	1.1361	1.1361	1.1361	1.1361	1.1361	1.1361	1.1361	1.1361	1.1361	1.1361	1.1361	1.1361	1.1361	1.1361	1.1361	1.1361	1.1361	1.1361	1.4868	1.4868	1.4868	1.4868	1.4868	1.4868	1.4868	1.4868	1.4868	1.4868	1.4868	1.4868	1.4868	1.4868	1.4868	1.4868	1.4868	1.4868	1.4868	1.4868	1.4868	1.4868	1.4868	1.4868	1.4868
	44	0.32671	0.32671	0.14407	0.14407	0.14407	0.14407	0.32671	0.50936	0.50936	0.50936	0.50936	0.32671	0.32671	0.32671	0.50936	0.32671	0.32671	0.32671	0.32671	-0.038573	-0.038573	-0.038573	-0.22122	-0.40386	-0.40386	-0.40386	-0.40386	-0.40386	-0.40386	-0.40386	-0.5865	-0.40386	-0.5865	-0.5865	-0.22122	-0.40386	-0.40386	-0.5865	-0.5865	-0.5865	-0.76915	-0.76915	-0.76915	-0.95179	-0.95179	-1.1344	-0.95179	-0.95179
	45	0.3698	0.3698	0.3698	0.3698	0.3698	0.3698	-0.32935	-0.32935	-0.32935	-0.32935	0.3698	0.3698	0.3698	0.3698	0.3698	0.3698	0.3698	0.3698	0.3698	0.3698	0.3698	0.3698	0.3698	-0.32935	-0.32935	0.3698	0.3698	0.3698	0.3698	0.3698	0.3698	0.3698	0.3698	0.3698	0.3698	0.3698	0.3698	0.3698	0.3698	0.3698	0.3698	0.3698	0.3698	-0.32935	-0.32935	-0.32935	-0.32935	-0.32935
	46	-0.5576	-0.5576	-0.75982	-0.75982	-0.96203	-0.96203	-1.1642	-1.1642	-1.1642	-1.3665	-1.3665	-1.5687	-1.7709	-1.9731	-2.1753	-1.9731	-1.7709	-1.7709	-1.7709	-1.7709	-1.7709	-1.5687	-1.5687	-1.3665	-1.1642	-1.1642	-1.1642	-1.1642	-1.1642	-1.1642	-0.96203	-0.96203	-0.96203	-0.75982	-0.35539	-0.35539	-0.15318	-0.15318	-0.15318	-0.15318	-0.35539	-0.35539	-0.35539	-0.5576	-0.5576	-0.35539	-0.15318	0.049037
	47	-0.14202	-0.14202	-0.14202	-0.26608	-0.26608	-0.14202	-0.017968	0.10609	0.10609	-0.017968	-0.017968	-0.017968	-0.017968	-0.26608	-0.26608	-0.39013	-0.39013	-0.51418	-0.63824	-0.63824	-0.51418	-0.76229	-0.39013	-0.26608	-0.26608	-0.14202	-0.14202	-0.14202	-0.14202	-0.26608	-0.26608	-0.14202	-0.26608	0.23014	0.23014	0.10609	0.10609	0.23014	0.35419	0.35419	0.35419	0.47825	0.72636	0.72636	0.6023	0.72636	0.85041	0.85041
	48	-0.64657	-0.64657	-1.2591	-1.2591	-1.2591	-1.2591	-1.2591	-1.2591	-1.2591	-1.2591	-1.2591	-1.2591	-1.2591	-1.2591	-1.2591	-1.2591	-1.2591	-1.2591	-1.2591	-1.2591	-1.2591	-1.2591	-1.2591	-1.2591	-1.2591	-1.2591	-1.2591	-1.2591	-1.2591	-1.2591	-0.64657	-0.64657	-0.64657	-0.64657	-0.64657	-0.64657	-0.64657	-0.64657	-0.64657	-0.64657	-0.64657	-0.64657	-0.64657	-0.64657	-0.64657	-0.64657	-0.64657	-0.64657
	49	0.58581	0.58581	0.72119	0.58581	0.72119	0.31506	0.31506	0.17968	0.0443	0.0443	0.0443	0.17968	0.31506	0.45043	0.31506	0.31506	0.45043	0.31506	0.31506	0.45043	0.45043	0.45043	0.58581	0.58581	0.58581	0.72119	0.72119	0.45043	0.31506	0.17968	-0.091078	-0.22646	-0.36183	-0.49721	-0.49721	-0.63259	-0.63259	-0.49721	-0.49721	-0.49721	-0.49721	-0.63259	-0.76797	-0.76797	-0.63259	-0.63259	-0.63259	-0.63259
	50	0.52111	0.52111	0.52111	0.52111	0.52111	0.52111	0.52111	0.52111	0.52111	0.52111	-0.068576	-0.65826	-0.65826	-0.65826	-0.65826	-0.65826	-0.65826	-0.65826	-0.65826	-0.65826	-0.65826	-0.65826	-0.65826	-0.65826	-0.65826	-0.65826	-0.65826	-0.65826	-0.65826	-0.65826	-0.65826	-0.65826	-0.65826	-0.65826	-0.65826	-0.65826	-0.65826	-0.65826	-0.65826	-1.2479	-1.2479	-1.2479	-1.2479	-1.2479	-1.2479	-1.2479	-1.2479	-1.2479
	51	-1.3583	-0.94629	-0.94629	-0.94629	-0.94629	-0.94629	-0.94629	-0.94629	-0.94629	-0.94629	-0.94629	-0.94629	-0.94629	-0.94629	-0.94629	-0.94629	-1.3583	-1.3583	-1.3583	-1.3583	-1.3583	-1.3583	-1.3583	-1.3583	-0.94629	-0.94629	-0.94629	-0.94629	-0.53432	-0.53432	-0.53432	-0.53432	-0.53432	-0.53432	-0.53432	-0.53432	-0.53432	-0.53432	-0.53432	-0.53432	-0.53432	-0.53432	-0.53432	-0.53432	-0.53432	-0.53432	-0.53432	-0.53432
	52	-0.44215	-0.44215	-0.44215	-0.44215	-0.44215	-0.44215	-0.44215	-0.44215	-0.44215	-0.44215	-0.44215	-0.44215	0.30976	0.30976	0.30976	0.30976	0.30976	0.30976	0.30976	0.30976	0.30976	0.30976	0.30976	0.30976	-0.44215	-0.44215	-0.44215	-0.44215	-0.44215	-0.44215	-0.44215	-0.44215	-0.44215	-0.44215	-0.44215	-0.44215	-0.44215	-0.44215	-0.44215	-0.44215	-0.44215	-0.44215	-0.44215	-0.44215	-0.44215	-0.44215	-0.44215	-0.44215
	53	0.058992	0.058992	0.058992	0.3482	0.3482	0.49281	0.49281	0.49281	0.63742	0.78202	0.78202	0.78202	0.78202	0.92663	0.92663	0.78202	1.0712	1.0712	1.3604	1.3604	1.2158	1.2158	1.2158	1.2158	1.2158	1.0712	1.0712	1.2158	1.0712	1.0712	1.0712	1.0712	0.92663	1.0712	0.92663	0.92663	0.92663	0.92663	0.92663	1.2158	0.92663	0.92663	0.78202	0.92663	0.78202	0.78202	0.63742	0.3482
	54	-0.22915	-0.22915	-0.22915	-0.22915	-0.22915	-0.085163	-0.085163	0.05882	0.05882	0.05882	0.2028	0.2028	0.34679	0.2028	0.2028	0.34679	0.34679	0.34679	0.49077	0.49077	0.49077	0.63475	0.63475	0.77873	0.92272	0.92272	0.92272	0.77873	0.77873	0.77873	0.92272	0.92272	0.92272	0.92272	0.92272	0.92272	0.92272	0.92272	0.92272	0.92272	0.92272	0.77873	0.77873	0.77873	0.92272	1.2107	1.2107	1.3547
	55	-0.44201	-0.44201	-0.44201	-0.44201	-0.44201	-0.44201	-0.44201	-0.44201	-0.44201	-0.44201	-0.44201	-0.44201	-0.44201	-0.44201	-0.44201	-0.44201	-0.44201	-0.44201	-0.44201	-0.44201	-0.44201	-0.44201	-0.44201	-0.44201	-0.44201	-0.44201	-0.44201	-0.44201	-0.44201	-0.44201	-0.44201	-0.44201	-0.44201	-0.44201	-0.44201	-0.44201	-0.44201	-0.44201	-0.44201	-0.44201	-0.44201	-0.44201	-0.44201	-0.44201	-0.44201	-0.44201	-0.44201	-0.44201
	56	0.28287	0.038776	0.038776	-0.20532	-0.20532	-0.44941	-0.44941	-0.20532	0.038776	0.038776	0.038776	0.038776	0.038776	0.28287	0.28287	0.038776	0.038776	0.038776	0.038776	0.038776	0.038776	0.038776	0.52697	0.52697	0.77106	0.77106	0.77106	0.77106	0.77106	0.77106	0.28287	0.038776	0.038776	0.038776	0.038776	0.52697	0.038776	0.038776	0.038776	0.038776	0.038776	-0.20532	-0.20532	-0.20532	-0.20532	-0.44941	-0.44941	-0.44941
	57	-0.47269	-0.47269	-0.47269	-0.47269	-0.47269	-0.47269	-0.47269	-0.47269	-0.47269	-0.47269	-0.47269	-0.47269	-0.47269	-0.47269	0.006691	0.006691	0.006691	-0.47269	-0.47269	-0.47269	-0.47269	-0.47269	0.006691	-0.47269	-0.47269	-0.47269	0.006691	0.006691	0.006691	0.006691	0.006691	0.48607	0.48607	0.48607	0.48607	0.48607	0.48607	0.48607	0.48607	0.48607	0.48607	0.006691	0.006691	-0.47269	-0.47269	-0.47269	-0.95207	-0.95207
	58	-0.27558	-0.27558	-0.27558	-0.27558	-0.27558	-0.27558	-0.029762	-0.029762	0.21606	0.21606	0.21606	0.21606	0.21606	0.21606	0.21606	0.70769	0.95351	0.95351	0.70769	0.95351	0.95351	0.95351	0.95351	0.95351	0.95351	0.70769	0.46187	0.70769	0.70769	0.70769	0.70769	0.70769	0.70769	0.70769	0.70769	0.70769	0.70769	0.46187	0.21606	0.21606	0.21606	0.21606	0.21606	0.21606	-0.029762	-0.029762	-0.029762	0.21606
	59	0.0023566	-0.14479	-0.14479	-0.14479	-0.14479	-0.14479	-0.14479	-0.14479	-0.14479	-0.14479	-0.14479	-0.14479	-0.29194	-0.29194	-0.58624	-0.73339	-0.73339	-0.88054	-0.88054	-0.88054	-0.88054	-1.0277	-0.73339	-0.73339	-0.73339	-0.73339	-0.58624	-0.43909	-0.43909	-0.43909	-0.43909	-0.43909	-0.43909	-0.29194	-0.29194	-0.29194	-0.14479	0.0023566	0.0023566	-0.14479	0.0023566	0.0023566	0.0023566	0.0023566	0.0023566	0.0023566	0.0023566	0.0023566
	60	1.3127	1.3127	1.3127	1.3127	1.3127	1.3127	1.3127	1.3127	1.3127	1.3127	1.3127	1.3127	0.79645	0.79645	0.79645	0.79645	0.79645	0.79645	0.79645	0.79645	0.79645	0.79645	0.79645	0.79645	0.79645	0.79645	0.79645	0.79645	0.79645	0.79645	0.79645	0.79645	0.79645	0.79645	0.79645	0.79645	0.79645	0.79645	0.28018	0.28018	0.28018	0.28018	0.79645	0.79645	0.79645	0.79645	0.79645	0.28018
	61	0.22777	0.22777	-0.059714	-0.059714	-0.059714	-0.059714	-0.63469	-0.3472	-0.3472	-0.3472	-0.3472	-0.3472	-0.3472	-0.3472	-0.3472	-0.3472	-0.3472	-0.3472	-0.3472	-0.3472	-0.63469	-0.63469	-0.63469	-0.92217	-1.2097	-1.2097	-1.4971	-1.7846	-1.7846	-2.0721	-2.0721	-2.0721	-2.0721	-2.3596	-2.3596	-2.3596	-2.3596	-2.6471	-2.3596	-2.0721	-1.7846	-1.7846	-2.3596	-2.0721	-2.0721	-2.0721	-2.0721	-2.3596
	62	0.0094803	-0.20812	-0.20812	0.0094803	0.0094803	0.0094803	0.0094803	0.22708	0.44468	0.22708	0.0094803	0.0094803	0.0094803	0.0094803	0.0094803	0.0094803	0.0094803	0.22708	0.22708	0.22708	0.44468	0.44468	0.44468	0.44468	0.22708	0.22708	0.0094803	-0.20812	0.0094803	-0.20812	-0.42572	-0.42572	-0.64332	-0.64332	-0.42572	-0.42572	-0.64332	-0.64332	-0.42572	0.0094803	-0.20812	-0.20812	-0.20812	-0.20812	0.0094803	0.0094803	0.0094803	0.0094803
	63	-0.67396	-0.67396	-0.67396	-0.67396	-0.67396	-0.45523	-0.45523	-0.45523	-0.2365	-0.2365	-0.2365	-0.2365	-0.2365	-0.017762	-0.017762	-0.017762	-0.017762	-0.017762	-0.017762	-0.017762	-0.017762	-0.017762	0.20097	0.20097	0.20097	-0.017762	0.20097	0.41971	0.41971	0.63844	0.63844	0.63844	0.85717	0.63844	0.63844	0.63844	0.63844	0.63844	0.63844	0.85717	0.85717	0.63844	0.85717	0.85717	0.85717	0.85717	0.63844	0.63844
	64	-0.99811	-0.99811	-0.99811	-0.99811	-0.99811	-0.99811	-0.99811	-0.99811	-0.99811	-0.99811	-0.99811	-0.99811	-0.99811	-0.99811	-0.99811	-0.99811	-0.99811	-0.99811	-0.99811	-0.99811	-0.99811	-0.99811	-0.99811	-0.99811	-0.99811	-0.99811	-0.99811	-0.99811	-0.99811	-0.99811	-0.99811	-0.99811	-0.99811	-0.99811	-0.99811	-0.99811	-0.99811	-0.99811	-0.99811	-0.99811	-0.99811	-0.99811	-0.99811	-0.99811	-0.99811	-0.99811	-0.99811	-0.99811
	65	0.11608	0.11608	0.11608	0.11608	0.11608	0.11608	0.89234	0.89234	0.89234	0.11608	0.11608	0.89234	0.89234	0.89234	0.89234	0.89234	0.89234	0.89234	0.89234	0.89234	0.89234	0.89234	0.89234	0.89234	0.89234	0.89234	0.89234	0.89234	0.89234	0.89234	0.89234	0.89234	0.89234	0.89234	0.89234	0.89234	0.89234	0.89234	0.89234	0.89234	0.89234	0.89234	0.89234	0.89234	0.89234	0.11608	0.11608	0.11608
	66	2.2215	2.2215	2.2215	2.2215	2.2215	2.2215	2.2215	2.2215	2.2215	2.2215	2.2215	2.2215	2.2215	2.2215	2.2215	2.2215	2.2215	2.2215	2.2215	2.2215	2.2215	2.2215	2.2215	2.2215	2.2215	2.2215	2.2215	2.2215	2.2215	2.2215	2.2215	2.2215	2.2215	2.2215	2.2215	2.2215	2.2215	2.2215	2.2215	2.2215	2.2215	2.2215	2.2215	2.2215	2.2215	2.2215	2.2215	2.2215
	67	-1.5799	-1.5799	-1.5799	-1.5799	-1.5799	-1.5799	-1.5799	-1.5799	-1.5799	-1.5799	-1.5799	-1.5799	-1.5799	-1.1977	-1.1977	-1.1977	-1.5799	-1.5799	-1.5799	-1.5799	-1.5799	-1.5799	-1.5799	-1.5799	-1.5799	-1.5799	-1.1977	-1.1977	-1.1977	-1.1977	-1.1977	-1.1977	-0.81552	-0.81552	-0.81552	-0.81552	-0.81552	-0.81552	-0.81552	-0.81552	-0.81552	-0.81552	-0.81552	-0.43331	-0.43331	-0.43331	-0.43331	-0.43331
	68	-0.21576	-0.21576	-0.21576	-0.21576	-0.21576	-0.21576	-0.46789	-0.46789	-0.72003	-0.97217	-0.97217	-1.2243	-1.2243	-1.2243	-1.2243	-1.2243	-1.2243	-1.2243	-1.4764	-1.4764	-1.4764	-1.4764	-1.4764	-1.2243	-0.97217	-0.97217	-0.97217	-0.97217	-0.97217	-0.97217	-0.97217	-0.97217	-0.97217	-0.72003	-0.97217	-0.97217	-0.72003	-0.46789	-0.46789	-0.72003	-0.72003	-0.46789	-0.46789	-0.21576	-0.21576	-0.21576	-0.46789	-0.46789
	69	-1.3652	-1.3652	-1.3652	-1.3652	-1.3652	-1.3652	-1.3652	-1.3652	-1.3652	-1.3652	-1.3652	-1.3652	-1.3652	-1.3652	-1.3652	-1.3652	-1.3652	-1.3652	-1.3652	-0.69928	-0.69928	-0.69928	-0.69928	-0.69928	-0.69928	-0.69928	-0.69928	-0.69928	-0.69928	-0.69928	-0.69928	-0.69928	-0.69928	-0.69928	-0.69928	-0.69928	-0.69928	-0.69928	-0.69928	-0.69928	-0.69928	-0.69928	-0.69928	-0.69928	-0.69928	-0.69928	-0.69928	-0.69928
	70	2.5929	2.5929	2.5929	2.5929	2.5929	2.5929	3.7815	3.7815	2.5929	2.5929	2.5929	1.4044	1.4044	1.4044	1.4044	1.4044	1.4044	1.4044	1.4044	1.4044	1.4044	1.4044	1.4044	1.4044	1.4044	1.4044	2.5929	2.5929	2.5929	1.4044	1.4044	1.4044	1.4044	1.4044	1.4044	1.4044	1.4044	1.4044	1.4044	1.4044	1.4044	1.4044	1.4044	1.4044	1.4044	1.4044	1.4044	1.4044
	71	2.5148	2.5148	2.5148	2.144	2.144	2.144	2.144	2.144	2.144	2.144	2.144	2.5148	2.5148	2.5148	2.5148	2.8856	2.8856	2.8856	2.5148	2.5148	2.144	2.144	2.144	2.144	2.144	2.5148	2.5148	2.5148	2.144	2.144	2.144	1.7733	2.144	2.144	2.144	2.144	2.144	2.144	2.144	1.4025	1.4025	1.4025	1.0317	0.66093	0.66093	0.66093	0.66093	0.66093
	72	-0.99345	-0.99345	-0.99345	-0.99345	-0.99345	-0.99345	-0.99345	-0.99345	-0.99345	-0.99345	-0.99345	-0.99345	-0.99345	-0.99345	-0.99345	-0.99345	-0.99345	-0.99345	-0.99345	-0.99345	-0.99345	-0.99345	-0.99345	-0.99345	-0.99345	-0.99345	-0.99345	-0.99345	-0.99345	-0.99345	-0.99345	-0.99345	-0.99345	-0.99345	-0.99345	-0.99345	-0.99345	-0.99345	-0.99345	-0.99345	-0.99345	-0.99345	-0.99345	-0.99345	-0.99345	-0.99345	-0.99345	-0.99345
	73	-1.6356	-1.6356	-1.6356	-1.6356	-1.6356	-1.6356	-1.6356	-1.6356	-1.6356	-1.6356	-1.6356	-1.3694	-1.3694	-1.3694	-1.6356	-1.6356	-1.6356	-1.6356	-1.6356	-1.6356	-1.3694	-1.3694	-1.3694	-1.3694	-1.3694	-1.3694	-1.1031	-1.1031	-1.1031	-1.1031	-1.1031	-1.1031	-1.1031	-1.1031	-1.1031	-1.1031	-1.1031	-1.1031	-1.1031	-1.1031	-1.1031	-1.1031	-1.1031	-1.3694	-1.3694	-1.3694	-1.3694	-1.3694
	74	-0.49929	-0.6484	-0.6484	-0.79752	-0.94663	-0.94663	-0.94663	-0.94663	-0.79752	-1.0957	-1.0957	-1.0957	-1.0957	-0.94663	-1.2449	-1.2449	-1.2449	-1.2449	-1.394	-1.394	-1.5431	-1.394	-1.394	-1.394	-1.394	-1.394	-1.394	-1.394	-1.394	-1.2449	-1.0957	-1.2449	-1.2449	-1.2449	-1.0957	-0.94663	-0.94663	-0.94663	-0.94663	-0.94663	-0.94663	-0.79752	-0.79752	-0.6484	-0.49929	-0.49929	-0.35018	-0.49929
	75	-0.28047	-0.28047	-0.28047	-0.28047	-0.28047	-0.28047	-0.28047	-0.28047	-0.28047	-0.28047	-0.28047	-0.28047	-0.28047	-0.28047	-0.28047	-0.28047	-0.28047	-0.28047	-0.28047	-0.28047	-0.28047	-0.28047	-0.28047	-0.28047	-0.28047	-0.28047	-0.28047	-0.28047	-0.28047	-0.28047	-0.28047	-0.28047	-0.28047	-0.28047	-0.28047	-0.28047	-0.28047	-0.28047	-0.28047	-0.28047	-0.28047	-0.28047	0.69803	0.69803	-0.28047	-0.28047	-0.28047	-0.28047
	76	-0.2096	-0.2096	-0.2096	-0.2096	-0.2096	-0.2096	-0.2096	-0.2096	-0.2096	-0.2096	-0.2096	-0.2096	-0.2096	-0.2096	-0.2096	-0.2096	-0.2096	-0.2096	-0.2096	-0.2096	-0.2096	-0.2096	-0.2096	-0.2096	-0.2096	-0.2096	-0.2096	-0.2096	-0.2096	-0.2096	-0.2096	-0.2096	-0.2096	-0.2096	-0.2096	-0.2096	-0.2096	-0.2096	-0.2096	-0.2096	-0.2096	-0.2096	-0.2096	-0.2096	-0.2096	-0.2096	-0.2096	-0.2096
	77	0.46917	0.46917	0.6827	0.89622	0.89622	0.89622	0.89622	0.89622	0.89622	0.6827	0.6827	0.6827	0.89622	0.6827	0.6827	0.6827	0.89622	0.89622	0.89622	1.1098	1.1098	1.1098	1.3233	1.1098	1.1098	1.1098	1.1098	1.1098	1.1098	1.1098	1.1098	0.89622	0.89622	0.89622	0.6827	0.89622	0.89622	1.1098	1.1098	1.1098	1.1098	0.89622	0.89622	0.89622	0.89622	0.6827	0.46917	0.46917
	78	-0.52556	-0.52556	-0.52556	-0.52556	-0.52556	-0.52556	-0.52556	-0.52556	-0.52556	-0.52556	-0.52556	-0.52556	-0.52556	-0.52556	-0.52556	-0.52556	-0.52556	-0.8033	-0.8033	-0.8033	-0.8033	-0.8033	-0.8033	-0.8033	-0.8033	-0.8033	-0.8033	-0.8033	-0.52556	-0.52556	-0.52556	-0.8033	-0.8033	-0.8033	-0.8033	-0.8033	-0.8033	-0.52556	-0.52556	-0.52556	-0.24781	-0.24781	-0.52556	-0.52556	-0.24781	-0.24781	-0.24781	-0.24781
	79	0.96969	0.75362	0.53755	0.32148	0.32148	0.32148	0.32148	0.53755	0.53755	0.32148	0.32148	0.32148	0.32148	0.32148	0.32148	0.32148	0.32148	0.32148	0.32148	0.32148	0.53755	0.32148	0.32148	0.10541	0.32148	0.32148	0.10541	0.10541	0.10541	0.53755	0.75362	0.75362	0.75362	0.53755	0.75362	0.75362	0.53755	0.53755	0.53755	0.75362	0.75362	0.75362	0.96969	0.96969	0.96969	0.96969	1.1858	1.1858
	80	2.0959	2.0959	2.0959	2.6991	2.6991	2.6991	2.6991	2.6991	2.6991	2.6991	2.6991	2.6991	2.6991	2.6991	2.6991	2.0959	2.0959	2.0959	2.0959	2.0959	2.0959	2.0959	2.0959	2.0959	2.0959	2.0959	2.0959	2.0959	2.0959	2.0959	2.0959	2.0959	2.0959	2.0959	2.0959	2.0959	2.0959	2.0959	1.4927	1.4927	1.4927	1.4927	1.4927	1.4927	1.4927	1.4927	1.4927	1.4927
	81	-0.91268	-1.0784	-0.91268	-0.91268	-1.0784	-1.0784	-1.0784	-0.91268	-0.91268	-1.0784	-1.0784	-1.0784	-1.0784	-1.0784	-1.0784	-1.0784	-1.0784	-0.91268	-0.91268	-1.0784	-0.74695	-0.74695	-0.74695	-0.74695	-0.58123	-0.58123	-0.74695	-0.58123	-0.58123	-0.58123	-0.58123	-0.58123	-0.58123	-0.58123	-0.58123	-0.58123	-0.58123	-0.74695	-0.58123	-0.74695	-0.91268	-1.0784	-0.91268	-0.74695	-0.74695	-0.58123	-0.24977	-0.4155
	82	-0.54798	-0.54798	-0.54798	-0.54798	-0.54798	-0.54798	-0.54798	-0.54798	-0.54798	-0.54798	-0.54798	-0.54798	-0.54798	-0.54798	-0.54798	-0.54798	-0.54798	-0.54798	-0.54798	-0.54798	-0.54798	-0.54798	-0.54798	-0.54798	-0.54798	-0.54798	-0.54798	-0.54798	-0.54798	-0.54798	-0.54798	-0.54798	-0.54798	-0.54798	-0.54798	-0.54798	-0.54798	-0.54798	-0.54798	-0.54798	-0.54798	-0.54798	-0.54798	-0.54798	-0.54798	-0.54798	-0.54798	-0.54798
	83	-1.5375	-1.4259	-1.6491	-1.7608	-1.8724	-2.2073	-2.2073	-2.2073	-2.5422	-2.4306	-2.5422	-2.319	-2.5422	-2.5422	-2.6539	-2.6539	-2.6539	-2.6539	-2.5422	-2.5422	-2.5422	-2.4306	-2.6539	-2.6539	-2.7655	-2.6539	-2.6539	-2.4306	-2.4306	-2.319	-2.5422	-2.4306	-2.4306	-2.319	-2.319	-2.2073	-2.319	-2.319	-2.2073	-2.2073	-2.2073	-2.319	-2.2073	-2.2073	-2.319	-2.319	-2.4306	-2.319
	84	-1.5882	-1.5882	-1.3318	-1.3318	-1.3318	-1.3318	-1.3318	-1.3318	-1.3318	-1.3318	-1.3318	-1.3318	-1.3318	-1.3318	-1.3318	-1.3318	-1.3318	-1.3318	-1.0755	-0.81913	-0.56278	-1.0755	-1.0755	-1.0755	-1.0755	-1.0755	-1.0755	-1.3318	-1.3318	-1.0755	-1.0755	-1.0755	-1.0755	-1.3318	-1.3318	-1.3318	-1.0755	-1.0755	-1.0755	-1.0755	-0.56278	-0.56278	-0.56278	-0.56278	-0.81913	-0.30644	-0.05009	-0.05009
	85	-0.11975	-0.11975	-0.11975	-0.11975	-0.11975	-0.11975	-0.11975	-0.11975	-0.11975	-0.11975	-0.11975	-0.11975	-0.11975	-0.11975	-0.11975	-0.51584	-0.51584	-0.51584	-0.51584	-0.51584	-0.51584	-0.51584	-0.51584	-0.51584	-0.51584	-0.51584	-0.51584	-0.51584	-0.11975	-0.11975	-0.11975	-0.11975	-0.11975	-0.11975	-0.51584	-0.51584	-0.51584	-0.51584	-0.51584	-0.51584	-0.51584	-0.51584	-0.51584	-0.51584	-0.51584	-0.51584	-0.51584	-0.51584
	86	0.50459	0.50459	0.50459	0.50459	0.50459	0.50459	0.50459	0.50459	0.50459	0.50459	0.50459	0.50459	0.50459	0.50459	0.50459	0.50459	0.50459	0.50459	0.50459	0.50459	0.50459	0.50459	0.50459	0.50459	0.50459	0.50459	0.50459	0.50459	0.50459	0.50459	0.50459	0.50459	0.50459	0.50459	0.50459	0.50459	0.50459	0.50459	0.50459	0.50459	0.50459	0.50459	0.50459	0.50459	0.50459	0.50459	0.50459	2.0409
	87	-0.0078939	-0.0078939	-0.0078939	-0.0078939	0.12926	0.12926	0.12926	-0.0078939	-0.0078939	-0.14505	-0.14505	-0.14505	-0.0078939	-0.0078939	-0.0078939	-0.0078939	-0.0078939	-0.0078939	0.12926	0.26642	0.26642	0.26642	0.26642	0.12926	0.12926	0.12926	0.12926	0.12926	0.12926	0.12926	0.12926	0.12926	0.12926	0.26642	0.26642	0.26642	0.12926	0.12926	-0.0078939	-0.0078939	-0.0078939	-0.0078939	-0.0078939	0.12926	-0.14505	-0.14505	-0.28221	-0.28221
	88	-0.49204	-0.49204	-0.49204	-0.49204	-0.49204	-0.49204	-0.49204	-0.49204	-0.49204	-0.49204	-0.49204	-0.49204	-0.49204	-0.49204	-0.49204	-0.49204	-0.49204	-0.49204	-0.49204	-0.49204	-0.49204	-0.49204	-0.49204	-0.49204	-0.49204	-0.49204	-0.49204	-0.49204	-0.49204	-0.49204	-0.49204	-0.49204	-0.49204	-0.49204	-0.49204	-0.49204	-0.49204	-0.49204	-0.49204	-0.49204	-0.49204	-0.49204	-0.49204	-0.49204	-0.49204	-0.49204	-0.49204	-0.49204
	89	-1.3576	-1.3576	-1.3576	-1.2657	-1.2657	-1.2657	-1.2657	-1.1739	-1.1739	-1.082	-1.082	-0.89832	-0.99017	-0.89832	-0.80646	-0.7146	-0.62274	-0.62274	-0.53089	-0.53089	-0.53089	-0.53089	-0.53089	-0.53089	-0.53089	-0.43903	-0.34717	-0.43903	-0.43903	-0.43903	-0.43903	-0.34717	-0.34717	-0.34717	-0.34717	-0.25532	-0.25532	-0.25532	-0.16346	-0.16346	-0.16346	-0.16346	0.020253	0.020253	0.020253	0.11211	0.11211	0.11211
	90	-0.97462	-0.97462	-0.97462	-0.97462	-0.97462	-0.97462	-0.65822	-0.65822	-0.65822	-0.65822	-0.65822	-0.65822	-0.65822	-0.65822	-0.65822	-0.65822	-0.65822	-0.65822	-1.291	-0.97462	-0.65822	-0.65822	-0.34182	-0.34182	-0.65822	-0.65822	-0.34182	-0.34182	-0.34182	-0.34182	-0.34182	-0.34182	-0.34182	-0.34182	-0.34182	-0.65822	-0.65822	-0.65822	-0.65822	-0.65822	-0.65822	-0.65822	-0.65822	-0.65822	-0.65822	-0.65822	-0.65822	-0.65822
	91	1.451	1.451	1.451	1.451	1.451	1.451	1.451	1.451	1.451	1.451	1.451	1.451	1.451	1.0485	1.0485	1.0485	1.0485	1.0485	1.0485	1.0485	1.0485	0.64613	0.64613	0.64613	0.64613	0.64613	0.64613	0.64613	0.64613	0.64613	0.64613	1.0485	1.0485	1.0485	1.0485	1.0485	1.0485	0.64613	1.0485	1.0485	1.0485	1.0485	0.24371	0.24371	0.24371	1.0485	0.64613	0.64613
	92	-0.0088248	-0.0088248	-0.0088248	-0.51999	-0.51999	-0.51999	-0.0088248	-0.51999	-0.51999	-0.51999	-0.51999	-0.51999	-0.51999	-0.51999	-0.51999	-0.51999	-0.51999	-0.51999	-0.51999	-0.51999	-0.51999	-1.0311	-1.0311	-1.0311	-1.0311	-1.0311	-1.0311	-1.5423	-1.5423	-1.5423	-1.5423	-1.5423	-1.5423	-1.5423	-1.5423	-1.5423	-1.5423	-1.0311	-1.0311	-1.0311	-0.0088248	-0.0088248	-0.0088248	-0.0088248	-0.0088248	-0.0088248	-0.0088248	-0.0088248
	93	1.5609	0.93707	0.93707	0.93707	0.93707	0.93707	0.93707	0.93707	0.93707	0.3132	0.3132	0.3132	0.3132	0.3132	0.3132	0.3132	-0.31066	-0.31066	-0.31066	-0.31066	-0.31066	-0.31066	-0.31066	-0.31066	-0.31066	-0.31066	-0.31066	-0.31066	-0.31066	-0.31066	-0.31066	-0.31066	-0.31066	0.3132	-0.31066	-0.31066	-0.31066	-0.31066	0.3132	0.3132	0.3132	0.3132	0.3132	0.3132	0.3132	0.3132	0.3132	0.3132
	94	-1.3934	-1.3934	-1.3934	-1.3934	-1.3934	-1.3934	-1.3934	-1.3934	-1.3934	-1.3934	-1.3934	-1.3934	-1.3934	-1.3934	-1.3934	-1.3934	-1.3934	-1.3934	-1.3934	-1.3934	-1.3934	-1.3934	-1.3934	-1.3934	-1.3934	-1.3934	-1.3934	-1.3934	-1.3934	-1.3934	-1.3934	-1.3934	-1.3934	-1.3934	-1.3934	-1.3934	-1.3934	-1.3934	-1.3934	-1.3934	-1.3934	-1.3934	-1.3934	-1.7368	-1.7368	-1.7368	-1.7368	-1.7368
	95	-0.62925	-0.62925	-0.87395	-0.87395	-0.87395	-0.87395	-0.87395	-0.87395	-0.87395	-0.87395	-0.87395	-0.87395	-0.87395	-0.87395	-0.62925	-0.62925	-0.62925	-0.62925	-0.62925	-0.87395	-1.1186	-0.87395	-0.87395	-0.87395	-0.62925	-0.62925	-0.62925	-0.62925	-0.62925	-0.62925	-0.62925	-0.62925	-0.62925	-0.38455	-0.38455	-0.38455	-0.62925	-0.38455	-0.38455	-0.13985	0.10485	0.10485	0.10485	0.10485	0.10485	0.34955	0.34955	0.34955
	96	-0.16793	-0.16793	-0.16793	-0.16793	-0.16793	-0.16793	-0.16793	-0.16793	-0.16793	-0.16793	-0.5317	-0.5317	-0.5317	-0.16793	-0.16793	-0.16793	-0.16793	-0.16793	-0.16793	-0.16793	-0.16793	-0.16793	-0.16793	-0.16793	-0.16793	-0.16793	-0.16793	-0.16793	-0.16793	-0.16793	-0.16793	-0.16793	-0.16793	-0.16793	-0.16793	-0.16793	-0.16793	-0.16793	0.19585	0.19585	0.19585	0.19585	-0.16793	-0.16793	-0.16793	0.19585	0.19585	0.19585
	97	-0.37034	-0.37034	-0.37034	-0.37034	-0.37034	-0.37034	-0.37034	-0.37034	-0.37034	-0.37034	-0.37034	-0.37034	-0.37034	-0.37034	-0.37034	-0.37034	-0.37034	-0.37034	-0.37034	-0.37034	-0.37034	-0.37034	-0.37034	-0.37034	-0.37034	-0.37034	-0.37034	-0.37034	-0.37034	-0.37034	-0.37034	-0.37034	-0.37034	-0.37034	-0.37034	-0.37034	-0.37034	-0.37034	-0.37034	-0.37034	-0.37034	-0.37034	-0.37034	-0.37034	-0.37034	-0.37034	-0.37034	-0.37034
	98	-0.20914	-0.20914	-0.20914	-0.20914	-0.20914	-0.20914	-0.20914	-0.20914	-0.20914	-0.20914	-0.20914	-0.20914	-0.20914	-0.20914	-0.20914	-0.20914	-0.20914	-0.20914	-0.20914	-0.20914	-0.20914	-0.20914	-0.20914	-0.20914	-0.20914	-0.20914	-0.20914	-0.20914	-0.20914	-0.20914	-0.20914	-0.20914	-0.9961	-0.9961	-0.9961	-0.9961	-0.9961	-0.9961	-0.9961	-0.9961	-0.9961	-0.9961	-0.9961	-0.9961	-0.9961	-0.9961	-0.9961	-0.9961
	99	-0.70211	-0.70211	-0.70211	-0.70211	-0.70211	-0.70211	-0.70211	-0.70211	-0.70211	-0.70211	-0.70211	-0.70211	-0.70211	-0.70211	-0.70211	-0.70211	-0.70211	-0.70211	-0.70211	-0.70211	-0.70211	-0.70211	-0.70211	-0.70211	-0.70211	-0.70211	-0.70211	-0.70211	-0.70211	-0.70211	-0.70211	-0.70211	-0.70211	-0.70211	-0.70211	-0.70211	-0.70211	-0.70211	-0.70211	-0.70211	-0.70211	-0.70211	-0.70211	-0.70211	-0.70211	-0.70211	-0.70211	-0.70211
	100	-0.10183	-0.10183	-0.10183	-0.39729	-0.39729	-0.39729	-0.39729	-0.39729	-0.39729	-0.39729	-0.10183	-0.10183	-0.10183	-0.10183	-0.10183	-0.10183	-0.10183	-0.10183	-0.10183	-0.10183	-0.10183	-0.10183	-0.10183	-0.10183	-0.10183	-0.10183	-0.10183	-0.10183	-0.10183	-0.39729	-0.39729	-0.69274	-0.69274	-0.69274	-1.2836	-0.98819	-1.2836	-1.2836	-1.2836	-1.2836	-1.2836	-1.2836	-1.2836	-1.2836	-1.2836	-1.2836	-1.2836	-0.98819
	101	-0.50675	-0.50675	-0.50675	-0.50675	-0.50675	-0.50675	-0.50675	-0.50675	-0.50675	-0.50675	-0.50675	-0.50675	-0.50675	-0.50675	-0.50675	-0.50675	-0.50675	-0.50675	-0.50675	-0.50675	-0.50675	-0.50675	-0.50675	-0.50675	-0.50675	-0.50675	-0.50675	-0.50675	-0.50675	-0.50675	-0.50675	-0.50675	-0.50675	-0.50675	-0.50675	-0.50675	-0.50675	-0.50675	-0.50675	-0.50675	-0.50675	-0.50675	-0.50675	-0.50675	-0.50675	-0.50675	-0.50675	-0.50675
	102	0.38882	0.38882	0.38882	0.38882	0.38882	0.38882	0.38882	0.38882	0.38882	0.38882	0.38882	0.38882	0.38882	0.38882	0.38882	0.38882	0.38882	0.38882	0.38882	0.38882	0.38882	0.38882	0.38882	-1.1964	-1.1964	-1.1964	-1.1964	-1.1964	-1.1964	-1.1964	-1.1964	-1.1964	-1.1964	-1.1964	-1.1964	-1.1964	-1.1964	-1.1964	-1.1964	-1.1964	-1.1964	-1.1964	-1.1964	-1.1964	-1.1964	-1.1964	-1.1964	-1.1964
	103	1.1365	1.1365	1.1365	1.1365	1.1365	1.1365	1.1365	1.1365	1.1365	1.1365	0.62053	0.62053	0.62053	0.62053	0.62053	0.62053	0.62053	0.62053	0.62053	0.62053	0.62053	0.62053	0.62053	0.62053	0.1045	0.1045	-0.41152	-0.41152	-0.41152	-0.41152	-0.41152	-0.41152	-0.41152	-0.41152	-0.41152	-0.41152	-0.41152	-0.41152	-0.41152	-0.41152	-0.41152	-0.41152	-0.41152	-0.41152	-0.92754	-0.92754	-0.92754	-0.92754
	104	0.47157	0.47157	0.30167	0.13177	-0.038129	-0.20803	-0.20803	-0.20803	-0.20803	-0.54782	-0.54782	-0.54782	-0.71772	-0.71772	-0.71772	-0.71772	-0.54782	-0.54782	-0.54782	-0.54782	-0.54782	-0.54782	-0.54782	-0.37793	-0.20803	-0.038129	-0.20803	-0.20803	-0.37793	-0.37793	-0.54782	-0.54782	-0.54782	-0.54782	-0.54782	-0.54782	-0.54782	-0.71772	-0.88762	-0.88762	-0.88762	-1.0575	-1.0575	-1.0575	-1.2274	-1.2274	-1.2274	-1.2274
	105	2.2185	2.2185	2.2185	1.9615	1.9615	1.7046	1.9615	1.9615	2.2185	2.2185	1.9615	1.7046	1.7046	1.7046	1.4477	1.4477	1.4477	1.1907	1.4477	1.4477	1.1907	1.1907	1.1907	1.1907	0.93379	0.93379	0.93379	0.93379	0.93379	1.1907	0.93379	0.93379	0.67685	0.67685	0.67685	0.67685	0.67685	0.67685	0.41992	0.41992	0.41992	0.16298	-0.093951	-0.093951	0.16298	0.16298	0.16298	0.16298
	106	-0.90119	-0.90119	-0.90119	-1.3802	-1.3802	-1.3802	-1.3802	-1.3802	-1.3802	-1.3802	-1.3802	-1.3802	-1.3802	-1.3802	-1.3802	-1.3802	-1.3802	-1.3802	-0.90119	-0.90119	-0.90119	-0.42215	-0.42215	-0.42215	-0.42215	-0.42215	-0.42215	-0.42215	-0.42215	-0.42215	-0.42215	-0.42215	-0.42215	-0.42215	-0.42215	-0.42215	0.05689	0.05689	0.05689	0.05689	0.05689	0.05689	0.05689	0.05689	0.05689	0.05689	0.05689	0.05689
	107	0.094199	0.094199	-0.24172	-0.24172	-0.24172	-0.073761	0.094199	0.094199	0.094199	-0.24172	-0.073761	-0.073761	-0.073761	-0.073761	-0.24172	-0.24172	-0.24172	-0.40968	-0.40968	-0.57764	-0.57764	-0.7456	-0.7456	-0.7456	-0.91356	-0.91356	-0.91356	-0.91356	-0.91356	-0.91356	-0.7456	-1.0815	-0.91356	-0.91356	-0.91356	-0.91356	-0.7456	-0.7456	-0.7456	-0.7456	-0.7456	-0.7456	-0.7456	-0.57764	-0.7456	-0.91356	-0.7456	-0.7456
	108	-0.62206	-0.62206	-0.62206	-0.62206	-0.62206	-0.62206	-0.62206	-0.62206	-0.62206	-0.62206	-0.62206	-0.62206	-0.62206	-0.62206	-0.62206	-0.62206	-0.62206	-0.62206	-0.62206	-0.62206	-0.62206	-0.62206	-0.62206	-0.62206	-0.62206	-0.62206	-0.62206	-0.62206	-0.62206	-0.62206	-0.62206	-0.62206	-0.62206	-0.62206	-0.62206	-0.62206	-0.62206	-0.62206	-0.62206	-0.62206	-0.62206	-0.62206	-0.62206	-0.62206	-0.62206	-0.62206	-0.62206	-0.62206
	109	-0.93232	-0.93232	-0.93232	-0.93232	-0.93232	-0.059879	-0.059879	-0.059879	-0.059879	-0.059879	-0.059879	-0.059879	-0.059879	-0.059879	-0.059879	-0.059879	-0.93232	-0.93232	-0.93232	-0.93232	-0.93232	-0.93232	-0.93232	-0.93232	-0.93232	-0.93232	-0.93232	-0.93232	-0.93232	-0.93232	-0.93232	-0.93232	-0.93232	-0.93232	-0.93232	-0.93232	-0.93232	-0.93232	-0.93232	-0.93232	-0.93232	-0.93232	-0.93232	-0.93232	-0.93232	-0.93232	-0.93232	-0.93232
	110	0.45047	0.45047	0.054044	0.45047	0.054044	0.054044	0.054044	0.054044	0.054044	-0.34239	-0.34239	-0.34239	-0.34239	-0.73881	-1.1352	-1.5317	-1.9281	-2.3245	-2.3245	-2.3245	-2.3245	-2.3245	-2.3245	-2.3245	-2.3245	-2.3245	-2.3245	-2.3245	-2.721	-3.1174	-3.1174	-2.721	-2.721	-2.721	-2.721	-2.3245	-2.3245	-2.3245	-2.3245	-2.3245	-2.3245	-2.3245	-2.3245	-2.721	-2.721	-2.721	-2.721	-2.721
	111	0.61038	0.61038	0.61038	0.27043	0.61038	0.61038	0.27043	0.61038	0.61038	0.61038	0.61038	0.61038	0.61038	0.27043	0.27043	0.27043	0.61038	0.27043	0.27043	0.27043	-0.06953	-0.06953	-0.06953	-0.40949	-0.40949	-0.74945	-0.74945	-0.74945	-0.74945	-0.74945	-0.74945	-0.74945	-0.74945	-0.74945	-0.74945	-0.74945	-0.74945	-0.74945	-1.0894	-1.0894	-1.0894	-1.0894	-1.0894	-1.0894	-1.4294	-1.4294	-1.4294	-1.0894
	112	0.9865	0.45625	0.45625	0.45625	0.45625	-0.074008	-0.60426	-0.60426	-0.60426	-0.60426	-0.60426	-0.60426	-0.60426	-0.074008	-0.074008	-0.074008	-0.074008	-0.074008	0.45625	0.45625	0.45625	0.45625	-0.074008	-0.074008	-0.074008	-0.074008	-0.074008	-0.074008	-0.074008	-0.074008	-0.074008	-0.074008	-0.074008	-0.074008	-0.074008	-0.074008	-0.074008	-0.074008	-0.074008	-0.074008	-0.074008	-0.074008	-0.074008	-0.074008	-0.074008	-0.074008	-0.074008	-0.074008
	113	1.2723	1.2723	1.2723	1.2723	1.2723	1.0282	1.0282	1.2723	1.2723	1.2723	1.2723	1.2723	1.2723	1.2723	1.2723	1.0282	1.0282	1.0282	1.0282	0.78415	0.78415	0.78415	0.78415	1.0282	1.0282	1.0282	1.0282	1.2723	1.2723	1.2723	1.2723	1.2723	1.0282	1.0282	1.0282	0.78415	0.54008	0.29602	0.29602	0.29602	0.29602	0.29602	0.051951	0.051951	0.29602	0.29602	0.29602	-0.19211
	114	-0.68336	-0.68336	-0.68336	-0.68336	-0.68336	-0.68336	-0.68336	-0.68336	-0.68336	-0.68336	-0.68336	-0.68336	-0.68336	-0.68336	-0.68336	-0.68336	-0.68336	-0.68336	-0.68336	-0.68336	-0.68336	-0.68336	-0.68336	-0.68336	-0.68336	-0.68336	-0.68336	-0.68336	-0.68336	-0.68336	-0.68336	-0.68336	-0.68336	-0.68336	-0.68336	-0.68336	-0.68336	-0.68336	-0.68336	-0.68336	-0.68336	-0.68336	-0.68336	-0.68336	-0.68336	-0.68336	-0.68336	-0.68336
	115	0.90981	0.90981	0.90981	0.90981	0.90981	0.90981	0.90981	0.90981	0.90981	0.90981	0.90981	0.90981	0.90981	0.90981	0.90981	0.90981	0.65475	0.65475	0.39969	0.39969	0.39969	0.65475	0.65475	0.65475	0.65475	0.65475	0.65475	0.65475	1.1649	1.1649	1.1649	1.1649	1.1649	1.1649	1.1649	1.1649	0.90981	0.90981	0.90981	0.90981	0.90981	0.90981	0.90981	0.90981	0.90981	0.90981	0.90981	0.90981
	116	2.4644	2.4644	2.4644	2.4644	2.4644	2.4644	2.4644	2.4644	2.4644	2.7479	2.7479	2.7479	2.7479	2.7479	3.0314	3.0314	3.0314	3.0314	3.0314	3.0314	3.0314	3.0314	2.7479	3.0314	3.3149	3.3149	3.3149	3.3149	3.3149	3.3149	3.3149	3.3149	3.0314	3.3149	3.0314	3.3149	3.3149	3.0314	3.0314	3.3149	3.3149	3.3149	3.0314	3.0314	3.0314	3.3149	3.3149	3.3149
	117	1.7811	1.5838	1.5838	1.5838	1.5838	1.5838	1.5838	1.7811	1.9783	1.9783	1.9783	1.9783	1.7811	1.9783	1.9783	1.9783	1.7811	1.7811	1.7811	1.7811	1.5838	1.5838	1.3865	1.3865	1.5838	1.3865	1.3865	1.3865	1.3865	1.3865	1.1893	1.1893	0.99203	0.99203	0.99203	0.99203	0.99203	0.79477	0.59751	0.79477	0.59751	0.59751	0.59751	0.20299	0.20299	0.20299	0.20299	0.20299
	118	2.0762	2.0762	2.0762	2.0762	2.0762	2.0762	2.0762	0.96324	0.96324	0.96324	0.96324	0.96324	2.0762	2.0762	2.0762	2.0762	2.0762	2.0762	2.0762	2.0762	0.96324	0.96324	0.96324	0.96324	0.96324	0.96324	-0.14976	-0.14976	-0.14976	-0.14976	-0.14976	-0.14976	-0.14976	-0.14976	-0.14976	-0.14976	-0.14976	-0.14976	-0.14976	-0.14976	0.96324	0.96324	0.96324	0.96324	0.96324	0.96324	-0.14976	-0.14976
	119	-1.3605	-1.3605	-1.3605	-1.3605	-1.3605	-1.3605	-1.531	-1.531	-1.531	-1.3605	-1.19	-1.19	-1.0195	-1.0195	-1.19	-1.0195	-1.0195	-1.0195	-1.0195	-1.19	-1.19	-1.0195	-1.19	-1.19	-1.19	-1.19	-1.19	-1.19	-1.19	-1.19	-1.3605	-1.3605	-1.19	-1.19	-1.19	-1.19	-1.19	-1.19	-1.3605	-1.3605	-1.3605	-1.3605	-1.3605	-1.3605	-1.3605	-1.3605	-1.3605	-1.3605
	120	-0.4268	-0.4268	-0.070811	-0.070811	-0.070811	-0.4268	-0.78279	-0.4268	-0.4268	-0.4268	-0.4268	-0.4268	-0.4268	-0.4268	-0.4268	-0.4268	-0.070811	-0.070811	-0.070811	-0.070811	0.28518	0.28518	0.28518	0.28518	0.28518	0.28518	0.28518	0.28518	0.28518	0.64117	0.99716	0.99716	0.99716	0.99716	0.99716	0.99716	0.99716	0.99716	1.3531	1.3531	1.3531	0.99716	0.99716	1.3531	1.3531	1.3531	1.3531	1.3531
	121	0.82525	1.1262	1.1262	0.82525	0.82525	0.52429	0.52429	0.52429	0.52429	0.22333	-0.077627	-0.077627	-0.077627	0.22333	0.22333	-0.077627	-0.077627	-0.077627	-0.077627	-0.077627	-0.077627	-0.077627	-0.077627	-0.077627	-0.077627	-0.077627	-0.077627	-0.077627	-0.077627	-0.077627	-0.077627	-0.37858	-0.37858	-0.37858	-0.37858	-0.37858	-0.37858	0.22333	0.22333	0.52429	0.52429	0.52429	0.52429	0.52429	1.1262	1.1262	1.1262	1.1262
	122	-0.34529	-0.34529	-0.34529	-0.34529	-0.34529	-0.62416	-0.62416	-0.62416	-0.62416	-0.34529	-0.34529	-0.34529	-0.066412	-0.066412	-0.066412	-0.066412	-0.34529	-0.34529	-0.34529	-0.34529	-0.34529	-0.34529	-0.34529	-0.34529	-0.62416	-0.62416	-0.62416	-0.62416	-0.62416	-0.62416	-0.62416	-0.62416	-0.62416	-0.62416	-0.62416	-0.62416	-0.62416	-0.62416	-0.62416	-0.90304	-0.90304	-0.90304	-0.90304	-0.90304	-0.90304	-0.90304	-1.1819	-0.90304
	123	1.5468	1.7394	1.5468	1.5468	1.1615	1.1615	0.96889	0.96889	0.96889	0.77625	0.77625	0.77625	0.77625	0.96889	0.96889	1.1615	0.96889	0.96889	0.96889	0.96889	0.96889	0.96889	0.96889	0.77625	0.77625	0.77625	0.77625	0.77625	0.77625	0.77625	0.77625	0.58362	0.58362	0.58362	0.58362	0.39099	0.39099	0.39099	0.39099	0.39099	0.19835	0.39099	0.19835	0.19835	0.19835	0.19835	0.58362	0.58362
	124	0.072827	0.42525	0.42525	0.42525	0.42525	0.42525	0.42525	0.42525	0.42525	0.42525	0.42525	0.42525	0.072827	0.072827	0.072827	-0.2796	-0.2796	-0.2796	0.072827	0.072827	0.072827	0.072827	-0.2796	-0.2796	-0.63202	-0.63202	-0.63202	-0.63202	-0.63202	-0.63202	-0.2796	-0.2796	-0.2796	-0.2796	-0.2796	-0.63202	-0.63202	-0.2796	-0.98445	-0.98445	-0.63202	-0.98445	-0.98445	-0.2796	-0.2796	0.072827	0.072827	0.072827
	125	-0.62787	-0.62787	-0.62787	-0.62787	-0.62787	-0.62787	-0.62787	-0.41469	-0.41469	-0.41469	-0.41469	0.011652	0.011652	0.011652	-0.41469	-0.41469	-0.41469	-0.41469	-0.41469	-0.41469	-0.41469	-0.41469	-0.41469	-0.20152	-0.20152	-0.20152	-0.20152	-0.20152	-0.20152	-0.20152	-0.20152	-0.20152	-0.20152	-0.20152	-0.41469	-0.20152	-0.41469	-0.41469	-0.41469	-0.41469	-0.20152	-0.20152	-0.20152	-0.20152	0.22483	0.22483	0.011652	0.22483
	126	1.1666	1.4121	1.4121	1.4121	1.4121	1.4121	1.4121	1.1666	1.1666	1.4121	1.4121	1.4121	1.4121	1.4121	1.4121	1.1666	1.1666	1.1666	1.1666	0.92115	0.92115	0.92115	0.92115	1.1666	1.1666	0.92115	0.92115	0.92115	0.92115	0.67566	0.18467	0.18467	0.18467	0.18467	0.18467	0.18467	0.18467	0.43017	0.18467	0.18467	-0.060819	-0.060819	-0.060819	-0.060819	-0.060819	-0.30631	-0.30631	-0.30631
	127	1.2499	1.2499	1.2499	1.2499	1.7195	1.7195	1.7195	1.4847	1.7195	1.9543	1.4847	1.4847	1.7195	1.7195	1.7195	1.9543	1.9543	1.9543	1.9543	1.9543	1.9543	1.9543	1.7195	1.9543	1.9543	1.9543	1.9543	1.9543	2.1892	2.424	2.6588	2.6588	2.424	2.424	2.424	2.424	2.424	2.424	2.424	2.424	2.424	2.424	2.424	2.424	2.424	2.424	2.424	2.6588
	128	-1.166	-1.166	-1.166	-1.166	-1.166	-1.166	-1.166	-1.166	-1.166	-1.166	-1.166	-1.166	-1.166	-1.166	-1.166	-1.166	-1.166	-1.166	-1.166	-1.166	-1.166	-1.166	-1.166	-1.166	-1.166	-1.166	-1.166	-1.166	-1.166	-1.166	-1.166	-1.166	-1.166	-1.166	-1.166	-1.166	-1.166	-1.166	-1.166	-1.166	-1.166	-1.166	-1.166	-1.166	-1.166	-1.166	-1.166	-1.166
	129	-0.28476	0.42673	0.42673	0.42673	0.42673	0.42673	0.42673	0.42673	0.42673	0.42673	0.42673	0.42673	0.42673	0.42673	0.42673	0.42673	0.42673	0.42673	0.42673	0.42673	0.78247	0.42673	0.78247	0.78247	0.78247	0.78247	0.78247	0.78247	0.78247	0.78247	0.78247	0.42673	0.42673	0.42673	0.78247	0.78247	0.78247	0.78247	0.78247	0.78247	0.78247	0.78247	0.78247	0.42673	0.42673	0.42673	0.42673	0.42673
	130	-0.040651	-0.040651	0.35834	0.35834	0.35834	0.35834	0.35834	0.35834	0.35834	0.35834	0.35834	-0.040651	-0.040651	-0.040651	-0.040651	-0.040651	-0.040651	-0.040651	0.35834	0.35834	0.75733	0.75733	0.75733	0.75733	0.75733	0.75733	0.75733	0.75733	0.75733	0.75733	0.75733	0.75733	0.75733	0.75733	0.75733	0.35834	0.35834	0.35834	0.35834	-0.040651	0.35834	0.35834	0.35834	0.35834	0.35834	0.35834	0.35834	0.35834
	131	0.98093	0.77903	0.77903	1.1828	1.3847	1.3847	1.1828	0.98093	1.1828	1.1828	0.98093	1.1828	0.98093	0.98093	0.98093	0.98093	0.77903	0.77903	0.57713	0.57713	0.57713	0.37523	0.37523	0.17332	0.17332	0.57713	0.57713	0.77903	0.77903	0.98093	0.98093	0.98093	0.98093	1.1828	1.1828	1.1828	1.1828	1.3847	1.5866	1.5866	1.5866	1.5866	1.5866	1.5866	1.5866	1.5866	1.5866	1.5866
	132	-0.79771	-0.79771	-0.79771	-0.79771	-0.79771	-0.79771	-0.79771	-0.79771	-0.79771	-0.79771	-0.79771	-0.79771	-0.79771	-0.79771	-0.79771	-0.79771	-0.79771	-0.79771	-0.79771	-0.79771	-0.79771	-0.79771	-0.79771	-0.79771	-0.79771	-0.79771	-0.79771	-0.79771	0.95314	0.95314	0.95314	0.95314	0.95314	0.95314	0.95314	0.95314	0.95314	0.95314	0.95314	0.95314	0.95314	0.95314	0.95314	0.95314	0.95314	0.95314	0.95314	0.95314
	133	-0.8791	-0.8791	-0.8791	-0.8791	-0.8791	-0.8791	-0.8791	-0.8791	-0.8791	-0.8791	-0.8791	-0.8791	-0.8791	-0.8791	-0.8791	-0.8791	-0.8791	-1.4298	-0.8791	-0.8791	-0.8791	-0.8791	-0.8791	-0.8791	-0.8791	-0.8791	-1.4298	-1.4298	-1.4298	-1.4298	-1.4298	-0.32838	-0.32838	-0.32838	-0.32838	-0.8791	-0.8791	-0.8791	-0.8791	-0.8791	-0.8791	-0.8791	-0.8791	-0.8791	-0.8791	-0.8791	-0.8791	-0.8791
	134	0.8305	0.8305	0.8305	0.8305	0.8305	0.8305	0.8305	0.8305	0.8305	0.8305	0.8305	0.8305	0.8305	0.8305	0.8305	0.8305	0.8305	0.8305	0.8305	0.8305	0.8305	0.8305	0.8305	0.42578	0.42578	0.42578	0.42578	0.021051	0.021051	0.021051	0.021051	0.021051	0.021051	0.021051	0.021051	0.021051	-0.38367	-0.38367	-0.38367	-0.38367	-0.38367	-0.38367	-0.7884	-0.7884	-0.7884	-0.7884	-0.7884	-0.7884
	135	-0.18577	-0.18577	-0.18577	-0.18577	-0.18577	-0.18577	-0.18577	-0.18577	-0.18577	-0.18577	-0.18577	-0.18577	-0.18577	-0.18577	-0.18577	-0.18577	-0.18577	-0.18577	-0.18577	-0.18577	-0.18577	-0.18577	-0.18577	-0.18577	-0.18577	-0.18577	-0.18577	-0.18577	-0.18577	-0.18577	-0.18577	-0.18577	-0.18577	-0.18577	-0.18577	-0.18577	-0.18577	-0.18577	-0.18577	-0.18577	-0.18577	-0.18577	-0.18577	-0.18577	-0.18577	-0.18577	-0.18577	-0.18577
	136	-0.19529	-0.19529	-0.19529	-0.19529	-0.19529	-0.19529	-0.19529	-0.19529	-0.19529	-0.82508	-0.82508	-0.82508	-0.82508	-0.82508	-0.82508	-0.82508	-0.82508	-0.82508	-0.82508	-0.82508	-0.82508	-0.82508	-0.82508	-0.82508	-0.82508	-0.82508	-0.19529	-0.19529	-0.19529	-0.19529	-0.19529	-0.19529	-0.19529	-0.19529	-0.19529	-0.19529	-0.19529	-0.19529	-0.19529	-0.19529	-0.19529	-0.19529	-0.19529	-0.19529	-0.19529	-0.19529	-0.19529	-0.19529
	137	-0.063615	-0.063615	-0.063615	-0.063615	-0.063615	-0.063615	-0.063615	-0.063615	-0.063615	-0.063615	-0.063615	-0.063615	-0.063615	0.34419	0.34419	0.34419	-0.063615	-0.063615	-0.063615	-0.87923	-0.87923	-0.87923	-0.87923	-0.87923	-0.87923	-0.87923	-0.87923	-0.87923	-0.87923	-0.87923	-0.87923	-1.287	-1.287	-1.287	-1.287	-1.287	-1.287	-1.287	-1.287	-1.287	-0.87923	-0.87923	-0.87923	-0.87923	-0.47142	-0.87923	-0.87923	-0.87923
	138	0.85543	0.85543	0.85543	1.1227	1.1227	1.1227	0.85543	1.1227	1.1227	1.1227	1.1227	1.1227	1.1227	0.85543	1.1227	0.85543	0.58816	0.58816	0.58816	0.32088	0.32088	0.32088	0.32088	0.32088	0.32088	0.32088	0.32088	0.32088	0.32088	0.32088	0.32088	0.32088	0.32088	0.053602	0.053602	0.053602	0.053602	0.32088	0.053602	0.053602	0.053602	0.053602	0.053602	0.053602	-0.21368	-0.21368	-0.21368	-0.21368
	139	-0.54557	-0.54557	-0.54557	-0.54557	-0.54557	-0.54557	-0.54557	-0.54557	-0.54557	-0.54557	-0.54557	-0.54557	-0.54557	-0.54557	-0.54557	-0.54557	-0.54557	-0.54557	1.2603	1.2603	1.2603	1.2603	1.2603	1.2603	1.2603	1.2603	1.2603	1.2603	1.2603	1.2603	1.2603	1.2603	1.2603	1.2603	1.2603	1.2603	1.2603	1.2603	1.2603	1.2603	1.2603	1.2603	1.2603	1.2603	1.2603	1.2603	1.2603	1.2603
	140	-0.61993	-0.61993	-0.61993	-0.61993	-0.61993	-0.61993	-0.61993	-0.61993	-0.61993	-0.61993	-0.61993	-0.61993	-0.61993	-0.61993	-0.61993	-0.61993	-0.61993	-0.61993	-0.61993	-0.61993	-0.61993	-0.61993	-0.61993	-0.61993	-0.61993	-0.61993	-0.61993	-0.61993	-0.61993	-0.61993	-0.61993	-0.61993	-0.61993	-0.61993	-0.61993	-0.61993	-0.61993	-0.61993	-0.61993	-0.61993	-0.61993	-0.61993	-0.61993	-0.61993	-0.61993	-0.61993	-0.61993	-0.11458
	141	-0.87529	-0.87529	-0.87529	-0.87529	-0.87529	-0.87529	-0.87529	-0.87529	-0.87529	-0.87529	-0.87529	-0.87529	-0.87529	-0.87529	-0.87529	-0.14711	-0.14711	-0.14711	-0.14711	-0.14711	-0.14711	-0.14711	-0.14711	-0.14711	-0.14711	-0.14711	-0.14711	-0.14711	-0.87529	-0.87529	-0.87529	-0.87529	-0.87529	-0.87529	-0.87529	-0.87529	-0.87529	-0.87529	-0.87529	-0.87529	-0.87529	-0.87529	-0.87529	-0.87529	-0.87529	-0.87529	-0.87529	-0.87529
	142	0.55439	0.55439	0.55439	0.55439	0.73724	0.73724	0.73724	1.1029	1.1029	0.9201	0.9201	0.9201	0.9201	0.73724	0.37153	0.37153	0.0058272	-0.17703	0.18868	0.18868	0.18868	0.18868	0.37153	0.37153	0.55439	0.0058272	0.18868	0.18868	0.18868	0.18868	0.55439	0.37153	0.37153	0.73724	0.55439	0.37153	0.55439	0.73724	1.1029	0.9201	0.9201	1.1029	1.1029	1.1029	1.1029	0.9201	0.9201	0.9201
	143	1.2442	1.2442	1.2442	1.2442	1.2442	1.2442	1.2442	1.2442	1.2442	1.2442	1.2442	1.2442	1.2442	1.2442	1.2442	-0.75917	-0.75917	-0.75917	-0.75917	-0.75917	-0.75917	-0.75917	-0.75917	-0.75917	-0.75917	-0.75917	-0.75917	-0.75917	-0.75917	-0.75917	-0.75917	-0.75917	-0.75917	-0.75917	-0.75917	-0.75917	-0.75917	-0.75917	-0.75917	-0.75917	-0.75917	-0.75917	-0.75917	-0.75917	-0.75917	-0.75917	-0.75917	-0.75917
	144	2.1107	2.1107	2.1107	2.1107	2.1107	2.1107	1.6434	1.6434	1.176	1.176	0.70872	0.70872	0.70872	0.70872	0.2414	-0.22592	-0.22592	-0.22592	-0.22592	-0.22592	-0.22592	-0.22592	-0.22592	-0.22592	-0.69324	-0.69324	-0.69324	-0.69324	-0.69324	-0.69324	-0.69324	-0.69324	-0.69324	-0.69324	-0.69324	-0.69324	-0.69324	-0.69324	-0.69324	-0.22592	-0.22592	0.70872	0.70872	1.176	1.176	1.176	1.176	1.176
	145	-0.69032	-0.69032	-0.69032	-0.69032	-1.0326	-1.0326	-1.3748	-1.3748	-1.3748	-1.7171	-1.7171	-1.7171	-1.7171	-1.3748	-1.3748	-1.7171	-1.3748	-1.3748	-1.3748	-1.3748	-1.3748	-1.3748	-1.3748	-1.3748	-1.3748	-1.0326	-1.0326	-1.0326	-0.69032	-0.69032	-0.69032	-0.34807	-0.34807	-0.34807	-0.34807	-0.34807	-0.34807	-0.34807	-0.0058108	-0.0058108	-0.0058108	-0.0058108	-0.0058108	-0.0058108	-0.0058108	-0.0058108	0.33644	0.33644
	146	-0.57322	-0.57322	-0.57322	-0.57322	-0.57322	-0.57322	-0.69576	-0.69576	-0.69576	-0.69576	-0.69576	-0.57322	-0.45069	-0.45069	-0.57322	-0.45069	-0.45069	-0.32815	-0.20561	-0.20561	-0.08308	-0.20561	-0.20561	-0.08308	-0.08308	-0.08308	-0.08308	-0.20561	-0.20561	-0.20561	-0.08308	0.039455	0.039455	0.28453	0.40706	0.40706	0.40706	0.5296	0.65213	0.65213	0.65213	0.5296	0.5296	0.40706	0.039455	0.28453	0.16199	0.28453
	147	-0.97845	-0.97845	-0.97845	-0.97845	-0.97845	-0.97845	-0.97845	-0.97845	-0.97845	-0.97845	-0.97845	-0.97845	-0.97845	-0.97845	-0.97845	-0.97845	-0.97845	-0.97845	-0.97845	-0.97845	-0.97845	-0.97845	-0.97845	-0.97845	-0.97845	-0.97845	-0.97845	-0.17336	-0.17336	-0.17336	0.63173	0.63173	0.63173	0.63173	0.63173	0.63173	0.63173	0.63173	0.63173	0.63173	0.63173	0.63173	0.63173	0.63173	0.63173	0.63173	0.63173	0.63173
	148	-0.20534	-0.20534	-0.20534	-0.20534	-0.20534	-0.20534	-0.20534	-0.20534	-0.20534	-0.20534	-0.20534	-0.20534	-0.20534	-0.20534	-0.20534	-0.20534	-0.20534	-0.20534	-0.20534	-0.20534	-0.20534	-0.20534	-0.20534	-0.20534	-0.20534	-0.20534	-0.20534	-0.20534	-0.20534	-0.20534	-0.20534	-0.20534	-0.20534	-0.20534	-0.20534	-0.20534	-0.20534	-0.20534	-0.20534	-0.20534	-0.20534	-0.20534	-0.20534	-0.20534	-0.20534	-0.20534	-0.20534	-0.20534
	149	-0.42522	-0.42522	-0.13235	-0.13235	-0.13235	-0.13235	-0.13235	-0.13235	-0.13235	-0.13235	-0.13235	-0.13235	0.16052	0.16052	0.16052	0.16052	0.16052	0.16052	0.16052	0.16052	0.16052	0.16052	0.16052	0.16052	0.16052	0.16052	0.16052	0.16052	0.16052	-0.13235	-0.13235	-0.13235	-0.13235	-0.13235	-0.13235	-0.13235	-0.13235	-0.13235	-0.13235	-0.13235	0.16052	-0.13235	-0.13235	-0.13235	-0.13235	-0.13235	-0.13235	-0.13235
	150	0.73392	0.73392	0.73392	0.73392	1.0844	1.0844	1.0844	1.0844	1.0844	1.4348	1.4348	1.4348	1.7853	1.7853	1.7853	1.7853	1.7853	1.7853	2.1358	1.7853	1.7853	1.7853	2.1358	1.7853	2.1358	2.1358	2.1358	2.1358	2.4862	2.1358	2.4862	2.4862	2.4862	1.7853	1.7853	1.7853	2.1358	2.4862	2.4862	2.4862	2.4862	2.8367	2.4862	2.1358	2.1358	2.1358	2.1358	2.1358
	151	-0.39681	-0.39681	-0.39681	-0.39681	-0.39681	-0.39681	-0.39681	1.9592	1.9592	1.9592	1.9592	1.9592	1.9592	1.9592	1.9592	1.9592	1.9592	1.9592	1.9592	1.9592	1.9592	1.9592	1.9592	1.9592	1.9592	1.9592	1.9592	1.9592	1.9592	1.9592	1.9592	1.9592	1.9592	1.9592	1.9592	1.9592	1.9592	1.9592	1.9592	1.9592	1.9592	1.9592	1.9592	1.9592	1.9592	1.9592	1.9592	1.9592
	152	-0.15169	-0.15169	-0.15169	-0.15169	-0.15169	-0.15169	-0.15169	-0.15169	-0.15169	-0.15169	-0.29868	-0.29868	-0.29868	-0.29868	-0.15169	-0.15169	-0.0046977	-0.0046977	-0.0046977	0.14229	0.14229	0.28929	0.43628	0.28929	0.43628	0.43628	0.43628	0.58327	0.58327	0.58327	0.58327	0.58327	0.14229	0.14229	0.28929	0.28929	0.28929	0.28929	0.28929	0.14229	0.14229	0.28929	0.28929	0.28929	0.28929	0.43628	0.43628	0.43628
	153	0.39429	0.39429	0.39429	0.11287	0.11287	-0.16856	-0.16856	-0.16856	-0.16856	-0.16856	-0.16856	-0.16856	-0.16856	0.11287	0.11287	0.11287	0.11287	0.11287	0.11287	0.39429	0.11287	0.11287	0.11287	0.11287	0.11287	0.11287	0.39429	0.39429	0.39429	0.39429	0.39429	0.39429	0.39429	0.39429	0.39429	0.39429	0.39429	0.67572	0.67572	0.67572	0.67572	0.67572	0.67572	0.67572	0.67572	0.67572	0.39429	0.67572
	154	1.8799	1.8799	1.8799	1.8799	1.8799	1.8799	1.8799	1.8799	1.8799	1.8799	1.8799	1.8799	1.8799	1.6185	1.6185	1.3572	1.3572	1.0959	1.3572	1.3572	1.0959	1.0959	1.3572	1.3572	1.3572	1.3572	1.3572	1.3572	1.3572	1.0959	1.0959	1.0959	1.0959	1.0959	0.83453	0.83453	0.83453	0.83453	0.83453	0.83453	0.5732	0.5732	0.5732	0.31187	0.31187	0.31187	0.5732	0.5732
	155	0.2689	0.2689	0.2689	0.2689	0.2689	0.2689	0.2689	0.2689	0.2689	0.2689	0.2689	0.2689	0.2689	0.2689	0.2689	0.2689	0.2689	0.2689	0.2689	0.2689	0.2689	0.2689	0.2689	0.2689	0.2689	0.2689	0.2689	0.2689	0.54981	0.83073	0.54981	0.54981	0.54981	0.54981	0.54981	0.54981	0.54981	0.54981	0.54981	0.54981	0.54981	0.54981	0.54981	0.54981	0.83073	0.83073	0.83073	0.83073
	156	0.089316	0.089316	0.089316	0.089316	0.089316	0.089316	0.089316	0.089316	0.089316	0.089316	0.089316	0.089316	0.089316	0.089316	0.089316	0.089316	0.089316	0.089316	0.089316	0.089316	0.089316	0.089316	0.089316	0.089316	0.089316	0.089316	0.089316	0.089316	0.089316	0.089316	0.089316	0.089316	0.089316	0.089316	0.089316	0.089316	0.089316	0.089316	0.089316	0.089316	0.089316	0.089316	0.089316	-1.353	-1.353	-1.353	-1.353	-1.353
	157	0.65013	0.65013	0.65013	0.65013	0.65013	0.65013	0.65013	0.65013	0.94636	0.94636	0.94636	0.94636	0.94636	0.94636	0.94636	0.94636	0.94636	0.65013	0.65013	0.65013	0.65013	0.65013	0.3539	0.3539	0.3539	0.3539	0.3539	0.3539	0.3539	0.3539	0.3539	0.3539	0.3539	0.057665	0.057665	0.057665	0.057665	0.057665	0.057665	0.057665	0.057665	0.057665	0.057665	-0.23857	-0.23857	-0.23857	-0.23857	-0.23857
	158	-0.07084	-0.07084	-0.07084	-0.07084	-0.07084	-0.07084	-0.07084	-0.07084	-0.07084	-0.07084	-0.07084	-0.07084	-0.07084	-0.07084	-0.07084	-0.07084	-0.07084	-0.07084	-0.07084	-0.07084	-0.07084	-0.07084	-0.07084	-0.07084	-0.07084	-0.07084	-0.07084	-0.07084	-0.07084	-0.07084	-0.07084	-0.07084	-0.07084	-0.07084	-0.07084	-0.07084	-0.07084	-0.07084	-0.07084	-0.07084	-0.07084	0.50741	0.50741	0.50741	0.50741	0.50741	0.50741	0.50741
	159	0.73976	0.73976	0.73976	0.73976	0.73976	0.73976	0.73976	0.73976	0.73976	0.73976	0.73976	0.73976	0.73976	0.73976	0.73976	1.1256	1.1256	1.1256	1.1256	1.1256	1.1256	1.1256	1.1256	1.1256	1.1256	1.1256	0.73976	1.1256	1.1256	0.73976	0.73976	0.73976	0.73976	0.73976	1.1256	1.1256	1.1256	1.1256	1.1256	1.5114	1.1256	0.73976	0.35394	0.35394	0.35394	0.35394	-0.031877	0.35394
	160	0.91975	0.91975	0.91975	0.91975	0.91975	0.91975	0.91975	0.91975	0.64297	0.64297	0.36619	0.36619	0.36619	0.089411	0.089411	-0.18737	-0.18737	-0.18737	-0.18737	-0.46415	-0.46415	-0.46415	-0.18737	-0.18737	-0.18737	-0.18737	0.089411	0.36619	0.36619	0.36619	0.36619	0.36619	0.36619	0.089411	0.089411	0.089411	0.089411	0.089411	-0.18737	0.089411	0.36619	0.089411	0.089411	0.089411	-0.18737	-0.18737	-0.18737	-0.18737
	161	-1.5413	-1.5413	-1.5413	-1.5413	-1.5413	-1.5413	-1.5413	-1.5413	-1.5413	-1.5413	-1.5413	-1.5413	-1.5413	-1.5413	-1.776	-1.776	-1.776	-1.776	-1.776	-1.776	-1.776	-1.776	-1.776	-1.776	-1.776	-1.776	-1.776	-1.776	-1.5413	-1.5413	-1.5413	-1.5413	-1.5413	-1.5413	-1.5413	-1.5413	-1.5413	-1.5413	-1.5413	-1.5413	-1.5413	-1.3066	-1.3066	-1.3066	-1.3066	-1.3066	-1.3066	-1.3066
	162	-1.9468	-1.9468	-1.9468	-1.9468	-1.9468	-1.9468	-1.5493	-1.5493	-1.5493	-1.5493	-1.5493	-1.5493	-1.5493	-1.5493	-1.5493	-1.5493	-1.5493	-1.1519	-1.1519	-1.1519	-1.1519	-1.1519	-1.1519	-1.1519	-1.1519	-1.1519	-1.1519	-1.1519	-1.1519	-1.1519	-1.1519	-1.1519	-1.1519	-1.1519	-1.1519	-1.1519	-1.1519	-1.1519	-1.1519	-1.1519	-1.5493	-1.9468	-1.9468	-1.9468	-1.9468	-1.9468	-1.9468	-1.9468
	163	-0.43276	-0.7956	-0.7956	-0.7956	-0.7956	-0.7956	-0.7956	-0.7956	-0.7956	-0.7956	-0.7956	-0.7956	-0.7956	-0.7956	-0.7956	-0.7956	-0.7956	-0.7956	-0.7956	-0.43276	-0.43276	-0.43276	-0.43276	-0.43276	-0.43276	-0.43276	-0.43276	-0.43276	-0.7956	-0.7956	-1.1584	-1.1584	-1.5213	-1.5213	-1.5213	-1.5213	-1.5213	-1.5213	-1.5213	-1.5213	-1.5213	-1.5213	-1.5213	-1.5213	-1.5213	-1.5213	-1.5213	-1.5213
	164	0.0269	0.0269	0.0269	0.69351	0.69351	0.69351	0.36021	0.36021	0.36021	0.36021	0.36021	0.36021	0.36021	0.36021	0.36021	0.36021	0.36021	0.0269	0.0269	0.36021	0.0269	0.0269	-0.30641	-0.30641	-0.30641	-0.30641	-0.30641	-0.30641	-0.63971	-0.63971	-0.30641	-0.30641	-0.63971	-0.63971	-0.63971	-1.3063	-1.3063	-1.3063	-1.3063	-0.97302	-0.97302	-0.63971	-0.63971	-0.63971	-0.63971	-0.97302	-0.97302	-0.97302
	165	1.3187	1.3187	1.3187	1.3187	1.3187	1.3187	1.3187	1.3187	1.3187	1.3187	1.3187	1.3187	1.3187	1.3187	1.3187	1.3187	1.3187	1.3187	1.3187	1.3187	1.3187	1.3187	1.3187	1.3187	1.3187	1.3187	1.3187	1.3187	1.3187	1.3187	1.3187	1.3187	3.2428	3.2428	3.2428	3.2428	3.2428	3.2428	3.2428	3.2428	3.2428	3.2428	1.3187	1.3187	1.3187	1.3187	1.3187	1.3187
	166	-0.46638	-0.46638	-0.46638	-0.46638	-0.46638	-0.46638	-0.46638	-0.46638	-0.46638	-0.46638	-0.46638	-0.46638	-0.46638	-0.46638	-0.46638	-0.46638	-0.46638	-0.46638	-0.46638	-0.46638	-0.46638	-0.46638	-0.46638	-0.46638	-0.46638	-0.46638	-0.46638	-0.46638	-0.46638	-0.46638	-0.46638	-0.46638	-0.46638	-0.46638	-0.46638	-0.46638	-0.46638	-0.46638	-0.46638	-0.46638	-0.46638	-0.46638	-0.46638	-0.46638	-0.46638	-0.46638	-0.46638	-0.46638
	167	1.1196	1.1196	1.7729	1.7729	1.7729	1.7729	1.7729	1.7729	1.1196	1.1196	1.1196	1.1196	1.1196	1.1196	1.1196	1.1196	1.7729	1.7729	1.7729	1.7729	1.7729	1.7729	1.7729	1.7729	1.7729	1.7729	2.4262	2.4262	3.0794	3.0794	3.0794	2.4262	2.4262	2.4262	2.4262	2.4262	2.4262	2.4262	2.4262	2.4262	2.4262	2.4262	2.4262	2.4262	2.4262	2.4262	2.4262	1.7729
	168	0.14378	-0.13915	-0.13915	-0.13915	0.002315	0.14378	0.14378	0.14378	0.14378	0.28525	0.14378	0.28525	0.28525	0.14378	-0.13915	-0.28062	-0.42209	-0.42209	-0.70503	-0.70503	-0.84649	-0.84649	-1.1294	-1.1294	-0.98796	-0.98796	-0.98796	-1.1294	-1.1294	-1.2709	-1.2709	-1.4124	-1.2709	-1.2709	-1.2709	-1.5538	-1.6953	-1.5538	-1.6953	-1.5538	-1.5538	-1.5538	-1.5538	-1.5538	-1.4124	-1.4124	-1.4124	-1.4124
	169	-1.1164	-1.1164	-1.1164	-1.1164	-1.1164	-1.1164	-1.1164	-1.1164	-1.1164	-0.2181	-0.2181	0.23104	0.23104	0.23104	0.23104	-0.2181	-0.2181	-0.2181	-0.2181	-0.2181	-0.2181	-0.2181	-0.66724	-0.66724	-0.66724	-0.2181	-0.2181	-0.2181	-0.2181	0.23104	0.23104	0.23104	0.23104	0.23104	0.23104	0.23104	0.23104	-0.2181	-0.2181	-0.2181	-0.2181	-0.2181	-0.66724	-0.2181	-0.2181	-0.2181	-0.66724	-0.66724
	170	2.7704	2.7704	2.7704	2.7704	2.7704	2.7704	2.7704	2.7704	2.7704	2.7704	-0.5137	-0.5137	-0.5137	-0.5137	-0.5137	-0.5137	-0.5137	-0.5137	-0.5137	-0.5137	-0.5137	-0.5137	-0.5137	-0.5137	-0.5137	-0.5137	-0.5137	-0.5137	-0.5137	-0.5137	-0.5137	-0.5137	-0.5137	-0.5137	-0.5137	-0.5137	-0.5137	-0.5137	-0.5137	-0.5137	-0.5137	-0.5137	-0.5137	-0.5137	-0.5137	-0.5137	-0.5137	-0.5137
	171	-0.75782	-0.75782	-0.75782	-0.75782	-0.75782	-0.75782	-0.75782	-0.75782	-0.75782	-0.75782	-0.75782	-0.75782	-0.75782	-0.42875	-0.42875	-0.42875	-0.09969	-0.09969	-0.09969	0.22937	0.22937	0.55844	0.55844	0.55844	0.55844	0.55844	0.55844	0.55844	0.55844	0.55844	0.55844	0.55844	0.55844	0.55844	0.55844	0.55844	0.55844	0.22937	0.22937	0.22937	0.22937	0.22937	-0.09969	-0.09969	-0.09969	-0.09969	-0.09969	0.22937
	172	0.1072	0.1072	0.1072	0.1072	0.74393	0.74393	0.74393	0.74393	0.74393	1.3807	1.3807	1.3807	1.3807	1.3807	1.3807	1.3807	1.3807	1.3807	1.3807	1.3807	1.3807	1.3807	1.3807	1.3807	1.3807	1.3807	1.3807	1.3807	1.3807	1.3807	1.3807	1.3807	1.3807	1.3807	1.3807	1.3807	1.3807	1.3807	0.74393	0.74393	0.74393	0.74393	0.74393	0.74393	0.74393	0.74393	0.74393	0.74393
	173	0.93083	0.93083	0.93083	0.93083	0.46083	0.46083	0.46083	0.46083	0.46083	0.46083	-0.0091727	-0.0091727	-0.47917	-0.47917	-0.47917	-0.94917	-1.4192	-1.4192	-1.4192	-1.4192	-1.4192	-0.94917	-0.94917	-0.94917	-0.94917	-0.94917	-0.94917	-0.94917	-0.94917	-0.94917	-0.94917	-0.94917	-0.94917	-0.94917	-0.94917	-0.94917	-0.94917	-0.94917	-0.94917	-0.94917	-0.94917	-0.94917	-0.94917	-0.94917	-0.94917	-0.94917	-0.94917	-0.47917
	174	-0.85426	-0.85426	-0.85426	-0.85426	-0.85426	-0.85426	-0.85426	-0.85426	-0.85426	-0.85426	-0.85426	-0.85426	-0.85426	-0.85426	-0.85426	-0.85426	-0.85426	-0.85426	-0.85426	-0.85426	-0.85426	-0.85426	-0.85426	-0.85426	-0.85426	-0.85426	-0.85426	-0.85426	-0.85426	-0.85426	-0.85426	-0.85426	-0.85426	-0.85426	-0.85426	-0.85426	-0.85426	-0.85426	-0.85426	-0.85426	-0.85426	-0.85426	-0.85426	-0.85426	-0.85426	-0.85426	-0.85426	-0.85426
	175	-1.0276	-1.0276	-1.0276	-1.0276	-1.0276	-1.0276	-1.0276	-1.0276	-1.0276	-1.0276	-1.0276	-1.0276	-1.0276	-1.0276	-1.0276	-1.0276	-1.0276	-1.0276	-1.0276	-1.0276	-1.0276	-1.0276	-1.3666	-1.3666	-1.0276	-1.0276	-1.0276	-1.0276	-1.0276	-1.0276	-1.0276	-1.0276	-1.0276	-1.0276	-1.0276	-1.0276	-1.0276	-1.0276	-0.68852	-0.68852	-0.68852	-0.68852	-0.68852	-0.68852	-0.68852	-0.68852	-0.68852	-0.68852
	176	0.38065	0.38065	0.38065	0.38065	0.38065	0.38065	0.38065	0.38065	0.38065	0.38065	0.38065	0.38065	0.38065	0.38065	0.38065	0.38065	0.38065	0.38065	0.38065	0.38065	0.38065	0.38065	0.38065	0.38065	0.38065	0.38065	0.38065	1.029	1.029	1.029	1.029	1.029	1.029	1.029	1.029	1.029	1.029	0.38065	-0.26771	-0.26771	-0.26771	-0.26771	-0.26771	-0.26771	-0.26771	-0.26771	-0.26771	-0.26771
	177	1.5532	1.5532	1.5532	1.5532	1.5532	0.82737	0.82737	0.82737	0.82737	0.82737	0.82737	0.82737	0.82737	0.82737	0.82737	0.82737	0.82737	0.82737	0.82737	0.82737	0.82737	0.82737	0.82737	0.82737	0.82737	0.82737	0.82737	0.10149	0.10149	0.10149	0.10149	0.10149	0.10149	0.10149	0.10149	-0.62438	-0.62438	-0.62438	-0.62438	-0.62438	-0.62438	-0.62438	-0.62438	-0.62438	-0.62438	-0.62438	-0.62438	-0.62438
	178	-0.31757	-0.31757	-0.31757	-0.31757	-0.31757	-0.31757	-0.31757	-0.31757	-0.31757	-0.31757	-0.31757	-0.31757	-0.31757	-0.31757	-0.31757	-0.31757	-0.31757	-0.31757	-0.31757	-0.31757	-0.31757	-0.31757	-0.31757	-0.31757	-0.31757	-0.31757	-0.31757	-0.31757	-0.31757	-0.31757	-0.31757	-0.31757	-0.31757	-0.31757	-0.31757	-0.31757	-0.31757	-0.31757	-0.31757	-0.31757	-0.31757	-0.31757	-0.31757	-0.31757	-0.31757	-0.31757	-0.31757	-0.31757
	179	2.35	2.0182	2.0182	1.6863	1.6863	1.3545	1.3545	1.3545	1.3545	1.3545	1.3545	1.3545	1.3545	1.3545	1.3545	1.3545	1.3545	1.3545	1.0226	1.0226	1.0226	1.0226	0.69079	0.69079	0.69079	0.69079	0.69079	0.69079	0.69079	0.69079	0.69079	0.69079	0.69079	0.69079	0.69079	0.69079	0.69079	0.69079	0.69079	0.69079	0.35894	0.35894	0.35894	0.35894	0.35894	0.35894	0.35894	0.35894
	180	-0.52553	-0.52553	-0.33992	-0.33992	-0.33992	-0.33992	-0.33992	-0.33992	-0.33992	-0.15432	-0.15432	-0.33992	-0.33992	-0.52553	-0.52553	-0.52553	-0.52553	-0.52553	-0.71114	-0.52553	-0.52553	-0.71114	-0.71114	-0.71114	-0.71114	-0.71114	-0.52553	-0.71114	-0.71114	-0.52553	-0.52553	-0.52553	-0.52553	-0.52553	-0.52553	-0.33992	-0.15432	-0.15432	-0.33992	-0.33992	-0.15432	-0.33992	-0.33992	-0.52553	-0.52553	-0.52553	-0.33992	-0.33992
	181	-0.1785	-0.1785	-0.1785	-0.72745	-0.72745	-0.72745	-0.72745	-0.72745	-0.72745	-1.2764	-0.72745	-0.72745	-0.72745	-0.72745	-0.72745	-0.72745	-1.2764	-1.2764	-1.2764	-1.2764	-0.72745	-1.2764	-1.2764	-1.2764	-1.2764	-1.2764	-1.2764	-0.72745	-0.72745	-0.72745	-0.1785	-0.1785	-0.1785	-0.1785	-0.1785	-0.1785	-0.1785	-0.1785	-0.72745	-0.72745	-0.72745	-0.72745	-0.72745	-0.72745	-0.1785	-0.1785	-0.1785	-0.1785
	182	-0.11308	-0.11308	-0.11308	-0.11308	-0.11308	-0.11308	-0.11308	-0.11308	-0.11308	-0.11308	-0.11308	-0.11308	-0.11308	-0.11308	-0.11308	-0.11308	-0.11308	-0.11308	-0.11308	-0.11308	-0.11308	-0.11308	-0.11308	-0.11308	-0.11308	-0.11308	-0.11308	-0.11308	-0.11308	-0.11308	-0.11308	-0.11308	-0.11308	-0.11308	-0.11308	-0.11308	-0.11308	-0.11308	-0.11308	-0.11308	-0.11308	-0.11308	-0.11308	-0.11308	-0.11308	-0.11308	-0.11308	-0.11308
	183	1.1519	1.1519	1.1519	1.1519	1.1519	1.1519	1.1519	1.1519	0.66849	0.66849	0.66849	0.66849	0.66849	0.66849	0.66849	0.66849	1.1519	0.66849	0.66849	0.66849	0.66849	0.66849	0.66849	0.66849	0.66849	0.66849	0.66849	0.66849	0.66849	0.66849	0.66849	0.66849	0.66849	0.66849	0.66849	0.66849	0.66849	0.66849	0.66849	0.66849	0.66849	0.66849	0.66849	0.66849	0.18507	0.18507	0.18507	0.18507
	184	1.2332	1.2332	1.2332	1.2332	1.2332	1.2332	1.2332	1.2332	1.2332	1.2332	1.2332	1.2332	1.2332	1.2332	1.2332	1.2332	1.2332	1.2332	1.2332	1.2332	1.2332	1.2332	1.2332	1.2332	1.2332	1.2332	1.2332	1.2332	1.2332	1.2332	1.2332	1.2332	1.2332	1.2332	1.2332	1.2332	1.2332	1.2332	1.2332	1.2332	1.2332	1.2332	1.2332	1.2332	1.2332	1.2332	1.2332	1.2332
	185	-1.6729	-1.6729	-1.6729	-1.6729	-1.6729	-1.6729	-1.6729	-1.6729	-1.6729	-1.6729	-1.6729	-1.6729	-1.6729	-1.6729	-1.6729	-1.6729	-1.6729	-1.6729	-1.6729	-1.6729	-1.4714	-1.2699	-1.2699	-1.2699	-1.2699	-1.0685	-1.0685	-1.0685	-1.2699	-1.2699	-1.2699	-1.2699	-1.2699	-1.0685	-1.0685	-1.0685	-1.0685	-1.0685	-1.2699	-1.0685	-1.2699	-1.2699	-1.2699	-1.2699	-1.4714	-1.4714	-1.4714	-1.4714
	186	-0.36555	-0.36555	-0.36555	-0.36555	-0.36555	-0.36555	-0.36555	-0.36555	-0.36555	0.11246	0.11246	0.11246	0.11246	0.11246	0.11246	0.11246	0.11246	0.11246	0.11246	0.11246	-0.36555	-0.36555	-0.36555	-0.36555	-0.36555	-0.36555	-0.36555	-0.36555	-0.36555	0.11246	0.11246	0.11246	0.11246	0.11246	0.11246	0.11246	0.11246	-0.36555	-0.36555	-0.36555	-0.36555	-0.36555	-0.36555	-0.36555	-0.36555	-0.36555	-0.36555	-0.36555
	187	0.60298	0.60298	0.60298	0.60298	0.60298	0.60298	0.60298	0.60298	0.60298	0.60298	0.60298	0.60298	0.60298	0.60298	0.60298	1.0604	1.0604	1.0604	1.5179	1.5179	1.5179	1.9753	1.9753	2.4327	2.4327	2.4327	2.4327	2.4327	2.4327	2.8902	2.8902	2.8902	1.9753	1.0604	1.0604	1.5179	1.5179	1.9753	1.9753	1.9753	1.9753	1.9753	1.9753	1.9753	1.9753	1.9753	2.4327	2.4327
	188	-0.74727	-0.94878	-0.94878	-0.94878	-0.94878	-0.94878	-0.94878	-0.94878	-0.94878	-0.94878	-0.94878	-0.94878	-0.74727	-0.74727	-0.74727	-0.74727	-0.94878	-0.94878	-0.94878	-0.94878	-0.74727	-0.74727	-0.54576	-0.54576	-0.54576	-0.54576	-0.74727	-1.1503	-0.74727	-0.74727	-0.94878	-0.94878	-0.94878	-0.74727	-0.94878	-0.74727	-0.74727	-0.74727	-0.74727	-0.54576	-0.54576	-0.34425	-0.14274	-0.14274	-0.34425	-0.34425	-0.34425	-0.14274
	189	-0.25222	-0.25222	-0.25222	-0.25222	-0.25222	-0.25222	-0.5182	-0.5182	-0.5182	-0.78417	-0.78417	-0.78417	-0.5182	-0.78417	-1.0501	-0.78417	-0.5182	-0.5182	-0.78417	-0.78417	-0.78417	-0.78417	-0.5182	-0.5182	-0.5182	-0.5182	-0.25222	-0.25222	-0.25222	-0.25222	-0.25222	-0.25222	-0.25222	-0.25222	-0.5182	-0.5182	-0.5182	-0.5182	-0.5182	-0.5182	-0.5182	-0.5182	-0.5182	-0.5182	-0.5182	-0.25222	-0.5182	-0.5182
	190	0.96851	0.96851	0.96851	0.96851	0.96851	0.96851	0.96851	0.96851	0.96851	0.96851	0.33709	0.33709	0.33709	0.96851	0.96851	0.96851	0.96851	0.96851	0.96851	0.96851	1.5999	1.5999	1.5999	1.5999	1.5999	1.5999	1.5999	1.5999	1.5999	1.5999	1.5999	1.5999	1.5999	1.5999	1.5999	2.2314	2.2314	2.2314	2.2314	2.2314	2.2314	2.2314	2.2314	2.2314	1.5999	1.5999	1.5999	1.5999
	191	0.20933	0.20933	0.20933	0.20933	0.20933	0.20933	0.20933	0.69476	0.69476	0.69476	0.69476	0.69476	0.69476	0.69476	0.69476	0.69476	0.69476	0.69476	0.69476	0.69476	0.69476	0.69476	0.69476	0.69476	0.69476	0.69476	0.69476	0.69476	0.20933	0.20933	0.20933	0.20933	0.20933	0.20933	0.20933	0.20933	0.20933	0.20933	0.20933	0.20933	0.20933	0.20933	0.20933	0.20933	0.20933	0.20933	0.20933	0.20933
	192	-1.0364	-1.0364	-1.0364	-1.0364	-1.0364	-1.0364	-1.0364	-1.0364	-1.0364	-1.0364	-1.0364	-1.0364	-0.75139	-0.75139	-0.75139	-0.75139	-0.75139	-0.75139	-0.75139	-0.75139	-0.75139	-0.75139	-0.75139	-0.75139	-0.75139	-0.75139	-0.75139	-0.75139	-0.75139	-0.75139	-0.75139	-0.75139	-0.75139	-0.75139	-0.75139	-0.75139	-0.75139	-0.75139	-0.75139	-0.75139	-0.4664	-0.4664	-0.4664	-0.4664	-0.4664	-0.4664	-0.4664	-0.4664
	193	0.40867	0.40867	0.40867	0.40867	0.40867	0.40867	0.40867	0.8811	0.8811	0.8811	0.8811	0.8811	1.3535	1.3535	1.3535	1.3535	1.3535	1.3535	1.3535	1.3535	1.3535	1.3535	0.8811	0.8811	0.8811	0.40867	0.40867	0.40867	0.40867	0.40867	0.40867	0.40867	-0.063755	-0.063755	-0.063755	-0.063755	-0.063755	-0.063755	-0.063755	-0.063755	-0.063755	-0.063755	-0.063755	-0.063755	-1.0086	-1.0086	-1.0086	-1.0086
	194	-0.20639	-0.20639	-0.20639	-0.20639	-0.20639	-0.20639	-0.46739	-0.46739	-0.46739	-0.46739	-0.46739	-0.20639	-0.20639	0.054613	0.054613	0.054613	0.054613	-0.46739	-0.46739	-0.46739	-0.72839	-0.72839	-0.9894	-0.9894	-0.9894	-0.9894	-0.9894	-0.9894	-0.72839	-0.46739	-0.46739	-0.20639	-0.20639	-0.46739	-0.46739	-0.46739	-0.20639	-0.20639	-0.20639	-0.20639	-0.20639	-0.20639	-0.20639	0.054613	0.054613	0.31562	0.31562	0.31562
	195	-0.68759	-0.68759	-0.68759	-0.68759	-0.68759	-0.68759	-0.68759	-0.68759	-0.68759	-0.68759	-0.68759	-0.68759	-0.68759	-0.68759	-0.68759	-0.68759	-0.68759	-0.68759	-0.68759	-0.68759	-0.68759	-0.68759	-0.68759	-0.68759	-0.68759	-0.68759	-0.68759	-0.68759	-0.68759	-0.68759	-0.68759	-0.68759	-0.68759	-0.68759	-0.68759	-0.68759	-0.68759	-0.68759	-0.68759	-0.68759	-0.68759	-0.68759	-0.68759	-0.68759	-0.68759	-0.68759	-0.68759	-0.68759
	196	0.11899	0.11899	0.11899	0.11899	0.11899	0.11899	0.11899	0.11899	0.11899	0.11899	0.11899	0.11899	0.11899	0.11899	0.11899	0.11899	0.11899	0.11899	0.11899	0.11899	0.11899	0.11899	0.11899	0.11899	0.11899	0.11899	0.11899	0.11899	0.11899	0.11899	0.11899	0.11899	0.11899	0.11899	0.11899	0.11899	0.11899	0.11899	0.11899	0.11899	0.11899	0.11899	0.11899	0.11899	0.11899	0.11899	0.11899	0.11899
	197	-0.52061	-0.52061	-0.80806	-0.80806	-0.80806	-0.80806	-0.80806	-0.80806	-0.80806	-0.80806	-0.80806	-0.80806	-0.80806	-0.80806	-1.0955	-1.0955	-1.0955	-1.383	-1.0955	-1.0955	-1.0955	-1.0955	-1.383	-1.383	-1.383	-1.383	-1.383	-1.383	-1.0955	-0.80806	-0.80806	-0.80806	-0.80806	-0.80806	-0.80806	-0.80806	-0.80806	-0.80806	-0.80806	-0.80806	-0.80806	-0.80806	-0.80806	-0.80806	-0.80806	-0.80806	-0.52061	-0.52061
	198	-0.64841	-0.64841	-0.64841	-0.64841	-0.64841	-0.64841	-0.64841	-0.64841	-0.64841	-0.64841	-0.64841	-0.64841	-0.64841	-0.64841	-0.64841	-0.64841	-0.64841	-0.64841	-0.64841	-0.64841	-0.64841	-0.64841	-0.64841	-0.64841	-0.64841	-0.64841	-0.64841	-0.64841	-0.64841	-0.64841	-0.64841	-0.64841	-0.64841	-0.64841	-0.64841	-0.64841	-0.64841	-0.64841	-0.64841	-0.64841	-0.64841	-0.64841	-0.64841	-0.64841	-0.64841	-0.64841	-0.64841	-0.64841
	199	-0.86384	-1.5864	-1.5864	-1.5864	-1.5864	-1.5864	-1.5864	-0.86384	-0.86384	-0.86384	-0.86384	-0.86384	-0.86384	-0.86384	-0.86384	-0.86384	-0.86384	-0.86384	-0.86384	-0.86384	-0.86384	-0.86384	-0.14125	-0.14125	-0.14125	-0.14125	-0.14125	-0.14125	-0.14125	-0.14125	-0.14125	-0.14125	-0.14125	-0.14125	-0.14125	-0.14125	-0.14125	-0.14125	-0.14125	-0.14125	-0.14125	-0.14125	-0.14125	-0.14125	-0.14125	-0.14125	-0.14125	-0.14125
	200	-0.49324	-0.62866	-0.49324	-0.22242	-0.22242	-0.22242	-0.49324	-0.49324	-0.49324	-0.49324	-0.49324	-0.49324	-0.49324	-0.62866	-0.62866	-0.62866	-0.62866	-0.35783	-0.087009	-0.22242	0.048403	0.048403	0.048403	-0.087009	-0.087009	-0.087009	0.048403	-0.087009	-0.087009	-0.087009	0.048403	0.048403	0.18382	0.18382	0.18382	0.18382	0.31923	0.31923	0.18382	0.18382	0.18382	0.048403	0.31923	0.18382	0.18382	0.31923	0.31923	0.45464
	201	-0.58858	-0.58858	-0.75702	-0.75702	-0.58858	-0.58858	-0.58858	-0.42013	-0.25169	-0.42013	-0.42013	-0.25169	-0.25169	0.085195	-0.083248	-0.083248	0.085195	0.085195	-0.083248	0.25364	0.25364	0.42208	0.75897	0.92741	0.75897	0.75897	0.75897	0.75897	0.75897	0.92741	0.92741	0.92741	0.92741	1.0959	1.2643	1.0959	1.0959	1.2643	1.2643	1.4327	1.4327	1.4327	1.4327	1.6012	1.6012	1.7696	1.7696	1.6012
	202	-0.94013	-1.3083	-1.6764	-1.6764	-1.6764	-1.6764	-2.0445	-1.6764	-1.6764	-1.6764	-1.6764	-1.6764	-1.6764	-1.6764	-1.6764	-1.6764	-1.6764	-1.6764	-1.6764	-2.0445	-2.0445	-2.0445	-2.0445	-1.6764	-1.6764	-1.3083	-1.3083	-1.3083	-1.3083	-1.3083	-1.3083	-1.6764	-1.6764	-1.6764	-1.6764	-1.3083	-1.3083	-1.3083	-1.3083	-0.94013	-0.94013	-0.94013	-1.3083	-1.3083	-0.94013	-0.94013	-0.94013	-0.94013
	203	1.5635	1.9204	1.9204	1.5635	1.5635	1.2066	1.2066	1.2066	1.5635	0.84974	0.84974	0.49284	0.49284	0.13595	0.49284	0.49284	0.49284	0.49284	0.49284	0.49284	0.49284	0.49284	0.49284	0.49284	0.49284	0.49284	0.13595	0.13595	0.13595	0.49284	0.49284	0.49284	0.84974	1.2066	1.2066	1.2066	1.2066	0.84974	0.84974	0.84974	0.84974	0.84974	0.84974	1.2066	1.2066	1.2066	1.2066	1.5635
	204	1.2666	1.2666	1.2666	1.2666	1.2666	0.80814	0.80814	0.80814	0.80814	0.3497	0.3497	0.3497	0.3497	0.3497	0.3497	0.3497	0.3497	0.3497	-0.10873	-0.10873	-0.10873	-0.10873	-0.10873	-0.10873	-0.10873	-0.10873	-0.10873	-0.10873	-0.56716	-0.56716	-0.56716	-0.56716	-0.56716	-0.10873	-0.10873	-0.56716	-0.56716	-0.56716	-0.56716	-0.56716	-0.56716	-0.56716	-0.56716	-0.56716	-0.56716	-0.56716	-0.56716	-0.56716
	205	-1.4068	-1.4068	-1.4068	-1.4068	-1.4068	-1.4068	-1.4068	-1.4068	-1.4068	-1.4068	-1.4068	-1.4068	-1.4068	-1.4068	-1.4068	-1.4068	-1.4068	-1.4068	-1.4068	-1.4068	-1.4068	-1.4068	-1.4068	-1.4068	-0.44144	-0.44144	-0.44144	-0.44144	-0.44144	-0.44144	-0.44144	-0.44144	-0.44144	-0.44144	-0.44144	0.52394	0.52394	0.52394	0.52394	0.52394	0.52394	0.52394	0.52394	0.52394	0.52394	0.52394	0.52394	0.52394
	206	1.3031	1.1732	1.0433	1.0433	1.1732	1.0433	0.91338	0.91338	1.0433	1.0433	0.91338	0.91338	0.91338	1.0433	1.0433	1.0433	0.91338	1.0433	1.0433	0.91338	1.0433	0.91338	0.91338	0.91338	1.0433	1.0433	1.0433	0.91338	1.1732	1.3031	1.0433	1.0433	0.78349	0.78349	0.5237	0.65359	0.65359	0.5237	0.78349	0.78349	0.78349	1.0433	1.0433	1.0433	1.0433	1.0433	0.91338	0.91338
	207	0.44024	0.44024	0.44024	0.44024	0.44024	0.44024	0.44024	0.44024	0.44024	0.44024	0.44024	0.44024	0.44024	0.44024	1.5924	1.5924	1.5924	1.5924	1.5924	1.5924	1.5924	1.5924	1.5924	1.5924	0.44024	0.44024	0.44024	0.44024	0.44024	0.44024	0.44024	0.44024	0.44024	-0.71191	-0.71191	-0.71191	-0.71191	-0.71191	-0.71191	-0.71191	-0.71191	-0.71191	-0.71191	-0.71191	-0.71191	-0.71191	-0.71191	-0.71191
	208	0.40995	0.40995	0.40995	0.40995	0.40995	0.40995	0.40995	0.40995	0.40995	0.40995	0.40995	0.40995	0.40995	0.40995	0.40995	0.40995	0.40995	-0.23744	0.086255	0.086255	0.40995	0.40995	0.40995	0.40995	0.40995	0.40995	0.73364	1.0573	1.0573	1.0573	0.73364	0.73364	0.73364	0.40995	0.40995	0.40995	0.40995	0.40995	0.40995	0.40995	0.40995	0.086255	0.086255	0.086255	0.086255	0.086255	0.086255	0.086255
	209	-0.21008	-0.11074	-0.11074	-0.11074	-0.11074	-0.11074	-0.11074	-0.21008	-0.21008	-0.21008	-0.11074	-0.11074	-0.21008	-0.21008	-0.21008	0.087934	0.087934	0.087934	0.087934	0.087934	0.087934	0.087934	-0.21008	-0.21008	-0.30942	-0.40876	-0.30942	-0.40876	-0.40876	-0.40876	-0.30942	-0.40876	-0.21008	-0.21008	-0.11074	-0.40876	-0.40876	-0.5081	-0.5081	-0.40876	-0.5081	-0.60744	-0.40876	-0.40876	-0.5081	-0.60744	-0.5081	-0.5081
	210	0.19173	0.19173	0.19173	0.19173	-0.10043	-0.10043	-0.10043	-0.10043	-0.10043	-0.10043	-0.10043	-0.10043	-0.10043	-0.39259	-0.39259	-0.39259	-0.39259	-0.39259	-0.10043	-0.10043	-0.10043	0.19173	0.19173	0.19173	0.19173	-0.10043	-0.10043	-0.10043	-0.10043	-0.10043	-0.10043	-0.10043	-0.10043	-0.10043	-0.10043	-0.10043	-0.10043	0.19173	0.48389	0.48389	0.48389	0.48389	0.48389	0.48389	0.48389	0.48389	0.48389	0.48389
	211	-0.6488	-0.6488	-0.6488	-0.6488	-0.6488	-0.6488	-0.6488	-0.6488	-0.6488	-0.6488	-0.6488	0.12727	0.12727	0.12727	0.12727	0.12727	0.12727	0.12727	0.12727	0.12727	0.12727	0.12727	0.12727	0.12727	0.12727	0.12727	0.12727	0.12727	0.12727	0.12727	0.12727	0.12727	0.12727	0.12727	0.12727	0.12727	0.12727	0.12727	0.12727	0.12727	0.12727	0.12727	0.12727	0.12727	0.12727	0.12727	0.12727	0.12727
	212	-0.2096	-0.2096	-0.2096	-0.2096	-0.2096	-0.2096	-0.2096	-0.2096	-0.2096	-0.2096	-0.2096	-0.2096	-0.2096	-0.2096	-0.2096	-0.2096	-0.2096	-0.2096	-0.2096	-0.2096	-0.2096	-0.2096	-0.2096	-0.2096	-0.2096	-0.2096	-0.2096	-0.2096	-0.2096	-0.2096	-0.2096	-0.2096	-0.2096	-0.2096	-0.2096	-0.2096	-0.2096	-0.2096	4.7684	4.7684	4.7684	4.7684	4.7684	4.7684	4.7684	4.7684	4.7684	4.7684
	213	1.8949	1.8949	1.8949	1.8949	1.1306	1.1306	1.1306	1.1306	1.1306	1.1306	1.1306	1.1306	1.1306	1.1306	1.1306	1.1306	1.1306	1.1306	1.1306	1.1306	1.1306	1.1306	0.36626	0.36626	0.36626	0.36626	0.36626	0.36626	0.36626	0.36626	0.36626	0.36626	0.36626	0.36626	0.36626	0.36626	-0.39806	-0.39806	-0.39806	-0.39806	-1.1624	-1.1624	-1.1624	-1.1624	-1.1624	-1.1624	-1.1624	-1.1624
	214	0.3527	0.3527	0.3527	0.3527	0.3527	0.3527	0.3527	0.3527	0.3527	0.3527	0.3527	-0.99408	-0.99408	-0.99408	-0.99408	-0.99408	-0.99408	-0.99408	-0.99408	-0.99408	-0.99408	-0.99408	-0.99408	-0.99408	-0.99408	-0.99408	-0.99408	-0.99408	-0.99408	-0.99408	-0.99408	-0.99408	-0.99408	-0.99408	-0.99408	-0.99408	-0.99408	-0.99408	-0.99408	-0.99408	-0.99408	-0.99408	-0.99408	-0.99408	-0.99408	-0.99408	-0.99408	-0.99408
	215	-0.76641	-0.76641	-0.76641	-0.76641	-0.76641	-0.76641	-0.76641	-0.76641	-0.76641	-0.76641	-0.76641	-0.76641	-0.76641	-0.76641	-0.76641	-0.76641	-0.76641	-0.76641	-0.76641	-0.76641	-0.76641	-0.76641	-0.76641	-0.76641	-0.76641	-0.76641	-0.76641	-0.76641	-0.76641	-0.76641	-0.76641	-0.76641	-0.76641	-0.76641	-0.76641	-0.76641	-0.76641	-0.76641	-0.76641	-0.76641	-0.76641	-0.76641	-0.76641	-0.76641	-0.76641	-0.76641	-0.76641	-0.76641
	216	1.7963	1.7963	1.7963	1.7963	1.7963	1.0946	1.7963	1.7963	1.0946	1.0946	1.0946	1.0946	1.0946	1.0946	1.0946	1.0946	1.0946	1.0946	1.0946	1.0946	1.0946	1.0946	1.0946	1.0946	1.0946	1.0946	1.0946	1.7963	1.7963	1.7963	1.7963	1.7963	1.7963	1.7963	1.7963	1.7963	2.4979	2.4979	2.4979	2.4979	2.4979	2.4979	2.4979	2.4979	2.4979	2.4979	2.4979	2.4979
	217	-0.5767	-0.5767	-0.5767	-0.5767	-0.5767	-0.5767	-0.5767	-0.5767	-0.5767	-0.5767	-0.5767	-0.5767	-0.5767	-0.5767	-0.5767	-0.5767	-0.5767	-0.5767	-0.5767	-0.5767	-0.5767	-0.5767	-0.5767	-0.5767	-0.5767	-0.5767	-0.5767	-0.5767	-0.5767	-0.5767	-0.5767	-0.5767	-0.5767	-0.5767	-0.5767	-0.5767	-0.5767	-0.5767	-0.5767	-0.5767	-0.5767	-0.5767	-0.5767	-0.5767	-0.5767	-0.5767	-0.5767	-0.5767
	218	1.2443	1.2443	1.2443	1.2443	1.2443	1.2443	1.2443	1.2443	1.2443	1.2443	1.2443	1.2443	1.2443	-0.74073	-0.74073	-0.74073	-0.74073	-0.74073	-0.74073	-0.74073	-0.74073	-0.74073	-0.74073	-0.74073	-0.74073	-0.74073	-0.74073	-0.74073	-0.74073	-0.74073	-0.74073	-0.74073	-0.74073	-0.74073	-0.74073	-0.74073	-0.74073	-0.74073	-0.74073	-0.74073	-0.74073	-0.74073	-0.74073	-0.74073	-0.74073	-0.74073	-0.74073	-0.74073
	219	-0.83849	-0.83849	-0.83849	-0.83849	-0.83849	-0.83849	-0.83849	-0.83849	-0.83849	-0.83849	-0.83849	-0.83849	-0.83849	-0.83849	-0.83849	-0.83849	-0.83849	-0.83849	-0.83849	-0.83849	-0.83849	-0.83849	-0.83849	-0.83849	-0.83849	-0.83849	-0.83849	-0.83849	-0.83849	-0.083816	-0.083816	-0.083816	-0.083816	-0.083816	-0.083816	-0.083816	-0.083816	-0.083816	-0.083816	-0.083816	-0.083816	-0.083816	-0.083816	-0.083816	-0.083816	-0.083816	-0.083816	-0.083816
	220	-0.30316	-0.30316	-0.30316	-0.30316	-0.30316	-0.30316	-0.30316	-0.30316	-0.30316	-0.30316	-0.30316	-0.30316	-0.30316	-0.30316	-0.30316	-0.30316	-0.30316	-0.30316	-0.30316	-0.30316	-0.30316	-0.30316	-0.30316	-0.30316	-0.30316	-0.30316	-0.30316	-0.30316	-0.30316	-0.30316	-0.30316	-0.30316	-0.30316	-0.30316	-0.30316	-0.30316	-0.30316	-0.30316	-0.30316	-0.30316	-0.30316	-0.30316	-0.30316	-0.30316	-0.30316	-0.30316	-0.30316	-0.30316
	221	0.21167	0.21167	0.21167	0.21167	0.21167	0.21167	0.21167	0.21167	0.21167	0.21167	0.21167	0.21167	0.21167	0.21167	1.1099	1.1099	1.1099	0.21167	0.21167	0.21167	0.21167	0.21167	0.21167	0.21167	0.21167	0.21167	0.21167	0.21167	0.21167	0.21167	0.21167	0.21167	0.21167	0.21167	0.21167	0.21167	0.21167	0.21167	0.21167	0.21167	0.21167	0.21167	0.21167	0.21167	0.21167	0.21167	0.21167	0.21167
	222	-0.32297	-0.32297	-0.32297	-0.32297	-0.32297	-0.32297	-0.32297	-0.32297	-0.32297	-0.32297	-0.32297	-0.32297	-0.32297	-0.32297	-0.32297	-0.32297	-0.32297	-0.32297	-0.32297	-0.32297	-0.32297	-0.32297	-0.32297	-0.32297	-0.32297	-0.32297	-0.32297	-0.32297	-0.32297	-0.32297	-0.32297	-0.32297	-0.32297	-0.32297	-0.32297	-0.32297	-0.32297	-0.32297	-0.32297	-0.32297	-0.32297	-0.32297	-0.32297	-0.32297	-0.32297	-0.32297	-0.32297	-0.32297
	223	-0.36458	-0.36458	-0.36458	-0.36458	-0.36458	-0.36458	-0.36458	-0.36458	-0.36458	-0.36458	-0.36458	-0.36458	-0.36458	-0.36458	-0.36458	-0.36458	-0.36458	-0.36458	-0.36458	-0.36458	-0.36458	-0.36458	-0.36458	-0.36458	-0.36458	-0.36458	-0.36458	-0.36458	-0.36458	-0.36458	-0.36458	-0.36458	-0.36458	-0.36458	-0.36458	-0.36458	-0.36458	-0.36458	-0.36458	-0.36458	-0.36458	-0.36458	-0.36458	-0.36458	-0.36458	-0.36458	-0.36458	-0.36458
	224	-1.4503	-1.4503	-1.4503	-1.4503	-1.4503	-1.4503	-1.4503	-1.4503	-1.4503	-1.4503	-1.4503	-1.4503	-1.4503	-1.4503	-1.4503	-1.4503	-1.4503	-1.4503	-1.4503	-1.4503	-1.4503	-1.4503	-1.4503	-1.4503	-1.4503	-1.4503	-1.4503	-0.12375	-0.12375	-0.12375	-0.12375	-0.12375	-0.12375	-0.12375	-0.12375	-0.12375	-0.12375	-0.12375	-0.12375	-0.12375	-0.12375	-0.12375	-0.12375	-0.12375	-0.12375	-0.12375	-0.12375	-0.12375
	225	0.19561	0.19561	-0.096145	-0.096145	-0.096145	-0.096145	0.04973	-0.096145	-0.096145	-0.3879	-0.3879	-0.24202	-0.24202	-0.53377	-0.67965	-0.67965	-0.53377	-0.53377	-0.67965	-0.67965	-0.53377	-0.53377	-0.53377	-0.53377	-0.53377	-0.67965	-0.67965	-0.82552	-0.82552	-0.82552	-0.82552	-0.82552	-0.9714	-1.2631	-1.1173	-1.2631	-0.9714	-1.1173	-1.2631	-1.2631	-1.2631	-1.409	-1.409	-1.409	-1.409	-1.409	-1.409	-1.2631
	226	2.6293	2.6293	2.6293	2.6293	2.6293	2.6293	2.6293	2.6293	2.6293	2.6293	2.6293	2.6293	2.6293	2.6293	2.6293	2.6293	2.6293	2.6293	2.6293	2.6293	2.6293	2.6293	2.6293	2.6293	2.6293	2.6293	2.6293	2.6293	2.6293	2.6293	2.6293	2.6293	2.6293	2.6293	2.6293	2.6293	2.6293	2.6293	2.6293	2.6293	2.6293	2.6293	2.6293	2.6293	2.6293	2.6293	2.6293	2.6293
	227	1.1331	1.1331	1.1331	1.1331	1.9425	1.9425	1.9425	1.9425	1.9425	1.9425	1.9425	1.9425	1.9425	1.9425	1.9425	1.9425	1.9425	1.9425	1.9425	1.9425	1.9425	1.9425	1.9425	1.9425	1.9425	1.9425	1.1331	1.1331	1.1331	1.1331	1.1331	1.1331	1.1331	1.1331	1.1331	1.1331	1.1331	0.32362	0.32362	0.32362	0.32362	0.32362	0.32362	0.32362	0.32362	0.32362	0.32362	0.32362
	228	-0.011797	-0.011797	-0.011797	-0.011797	-0.011797	-0.011797	-0.011797	-0.011797	0.22004	0.22004	-0.011797	-0.011797	-0.24363	-0.24363	-0.24363	-0.24363	-0.24363	-0.24363	-0.24363	-0.24363	-0.24363	-0.24363	-0.47546	-0.47546	-0.47546	-0.47546	-0.7073	-0.7073	-0.7073	-0.7073	-0.7073	-1.171	-1.171	-1.171	-1.171	-1.171	-1.171	-1.171	-1.171	-1.171	-1.171	-1.4028	-1.171	-1.171	-1.171	-1.171	-1.171	-1.171
	229	1.2629	1.2629	1.2629	1.2629	1.2629	1.2629	1.2629	1.2629	0.86842	0.86842	0.86842	0.86842	0.86842	0.86842	0.86842	0.86842	0.86842	0.86842	0.86842	0.86842	0.86842	0.47394	0.47394	0.47394	0.86842	0.86842	1.2629	1.6574	1.6574	1.6574	1.6574	1.6574	1.6574	1.6574	2.0519	2.0519	2.0519	2.0519	2.0519	2.0519	2.0519	2.0519	2.0519	2.0519	2.0519	2.0519	2.0519	2.0519
	230	-0.109	-0.40502	-0.40502	-0.40502	-0.40502	-0.40502	-0.40502	-0.109	-0.109	-0.109	0.18702	-0.109	-0.40502	-0.40502	-0.109	0.18702	0.18702	0.18702	-0.109	-0.109	-0.109	-0.109	-0.40502	-0.40502	-0.40502	-0.109	-0.109	-0.109	-0.109	-0.109	-0.40502	-0.109	-0.109	0.18702	-0.109	-0.40502	-0.40502	-0.40502	-0.40502	-0.99706	-0.99706	-0.99706	-0.99706	-0.99706	-0.99706	-0.70104	-0.70104	-0.70104
	231	0.014731	0.38041	0.38041	0.38041	0.38041	0.38041	0.74609	0.74609	0.74609	0.74609	0.74609	0.74609	0.74609	0.74609	0.74609	0.74609	0.74609	0.74609	0.74609	0.74609	0.74609	1.1118	1.1118	1.1118	1.1118	1.1118	1.1118	1.1118	1.4775	1.4775	1.4775	1.4775	1.4775	1.4775	1.8431	1.8431	1.8431	1.8431	1.8431	1.8431	1.8431	1.4775	1.1118	1.1118	1.1118	1.1118	1.1118	1.1118
	232	-0.8819	-0.8819	-0.8819	-1.3518	-0.8819	-0.8819	-0.8819	-0.8819	-0.8819	-0.8819	-0.8819	-0.8819	-0.8819	-0.8819	-0.8819	-0.8819	-0.8819	-0.8819	-0.8819	-0.8819	-0.8819	-0.8819	-0.8819	-0.8819	-0.8819	-0.8819	-0.8819	-0.8819	-0.8819	-0.8819	-0.8819	-0.8819	-0.8819	-0.41195	-0.41195	-0.41195	-0.41195	-0.41195	-0.41195	-0.41195	-0.41195	-0.41195	-0.41195	-0.41195	-0.8819	-0.8819	-0.8819	-0.8819
	233	-0.89598	-0.89598	-1.2151	-1.2151	-1.2151	-1.2151	-1.2151	-1.2151	-1.2151	-1.2151	-1.2151	-1.2151	-1.2151	-1.2151	-1.2151	-1.2151	-1.2151	-1.2151	-1.2151	-0.89598	-0.89598	-1.2151	-1.2151	-0.89598	-0.89598	-0.89598	-0.89598	-0.89598	-0.89598	-0.89598	-0.89598	-0.89598	-0.89598	-0.89598	-0.89598	-0.57686	-0.25774	0.061386	0.061386	0.061386	0.061386	0.061386	0.061386	0.061386	0.061386	0.061386	0.061386	0.061386
	234	1.2364	1.2364	1.2364	1.2364	1.2364	1.2364	1.2364	1.2364	1.2364	1.2364	1.2364	1.2364	1.2364	1.2364	1.2364	1.2364	1.2364	1.2364	1.2364	3.0517	3.0517	3.0517	3.0517	3.0517	3.0517	3.0517	3.0517	3.0517	3.0517	3.0517	3.0517	3.0517	3.0517	3.0517	3.0517	3.0517	3.0517	3.0517	3.0517	3.0517	3.0517	3.0517	3.0517	3.0517	3.0517	3.0517	3.0517	3.0517
	235	-0.30462	0.32465	0.32465	0.32465	0.32465	0.32465	0.32465	0.32465	0.32465	1.5832	1.5832	1.5832	1.5832	1.5832	1.5832	1.5832	1.5832	1.5832	1.5832	1.5832	1.5832	1.5832	1.5832	1.5832	1.5832	1.5832	1.5832	0.95391	0.95391	0.95391	0.95391	0.95391	0.95391	0.95391	0.95391	0.95391	0.95391	0.95391	0.95391	0.95391	0.95391	0.95391	0.95391	0.95391	0.95391	0.95391	0.95391	0.95391
	236	-0.010391	0.19866	0.40771	0.19866	-0.21944	-0.4285	-0.63755	-0.8466	-1.0557	-1.0557	-1.0557	-1.0557	-1.0557	-1.0557	-1.2647	-1.0557	-1.0557	-1.2647	-1.6828	-1.6828	-1.6828	-1.4738	-1.2647	-1.2647	-1.2647	-1.2647	-0.8466	-0.63755	-0.010391	-0.21944	-0.4285	-0.010391	-0.010391	-0.010391	-0.21944	-0.010391	0.19866	0.19866	0.19866	0.19866	-0.010391	0.19866	0.40771	0.19866	0.40771	0.61676	0.82582	1.2439
	237	-1.3238	-1.3238	-1.3238	-1.3238	-1.3238	-1.3238	-1.3238	-1.3238	-1.3238	-1.3238	-1.3238	-1.3238	-1.3238	-1.3238	-1.3238	-1.3238	-1.3238	-1.3238	-1.3238	-1.3238	-1.3238	-1.3238	-1.3238	-1.3238	-1.3238	-1.3238	-1.3238	-1.3238	-1.3238	-1.3238	-1.3238	-1.3238	-1.3238	-1.3238	-1.3238	-1.3238	-1.3238	-1.3238	-1.3238	-1.3238	-1.3238	-1.3238	-1.3238	-1.3238	-1.3238	-1.3238	-1.3238	-1.3238
	238	0.12392	0.12392	0.12392	0.12392	0.12392	0.12392	0.12392	-0.0808	0.12392	0.12392	-0.0808	-0.0808	0.32864	0.53335	0.53335	0.32864	0.32864	0.32864	0.53335	0.53335	0.53335	0.53335	0.53335	0.53335	0.53335	0.53335	0.53335	0.53335	0.32864	0.32864	0.32864	0.32864	0.32864	0.53335	0.53335	0.53335	0.53335	0.73807	0.73807	0.73807	0.53335	0.53335	0.53335	0.53335	0.53335	0.53335	0.53335	0.32864
	239	-0.46598	-0.46598	-0.46598	-0.46598	-0.46598	-0.46598	-0.46598	-0.46598	-0.46598	-0.46598	-0.46598	-0.46598	-0.46598	-0.46598	-0.46598	-0.46598	-0.46598	-0.46598	-0.46598	-0.46598	-0.46598	-0.46598	-0.46598	0.81715	0.81715	0.81715	0.81715	0.81715	0.81715	0.81715	0.81715	0.81715	0.81715	0.81715	0.81715	0.81715	0.81715	0.81715	0.81715	0.81715	0.81715	0.81715	0.81715	0.81715	0.81715	0.81715	0.81715	0.81715
	240	-0.12436	-0.12436	-0.6131	-0.6131	-0.6131	-0.6131	-0.6131	-0.6131	-0.6131	-0.6131	-0.6131	-0.6131	-0.6131	-0.6131	-0.6131	-1.1018	-1.1018	-1.1018	-1.1018	-1.1018	-1.1018	-1.1018	-1.1018	-1.1018	-1.1018	-1.1018	-1.1018	-1.1018	-1.1018	-0.6131	-0.6131	-0.6131	-0.6131	-0.6131	-0.6131	-0.6131	-0.12436	0.36439	0.85313	0.85313	0.85313	0.85313	0.85313	0.85313	0.85313	0.85313	0.85313	0.85313
	241	0.83816	0.54824	0.83816	0.83816	0.83816	0.83816	0.83816	0.54824	0.54824	0.25831	0.25831	0.25831	0.54824	0.83816	0.83816	0.83816	0.83816	0.83816	0.54824	0.54824	0.54824	0.54824	0.83816	0.83816	0.83816	0.83816	0.83816	0.83816	0.83816	0.83816	1.1281	1.1281	1.1281	1.1281	1.1281	1.1281	1.1281	1.1281	1.1281	1.1281	1.1281	1.1281	1.1281	0.83816	0.83816	0.83816	0.83816	0.83816
	242	2.419	2.419	2.419	2.419	2.419	2.419	2.419	2.419	2.419	2.419	2.419	2.8587	2.419	2.419	2.419	2.419	1.9793	1.9793	1.9793	1.5396	1.5396	1.5396	1.5396	1.5396	1.5396	1.5396	1.5396	1.5396	1.5396	1.5396	1.5396	1.5396	1.5396	1.0999	1.0999	1.0999	1.0999	1.0999	1.0999	1.0999	1.0999	0.66013	1.0999	1.0999	1.0999	1.0999	1.0999	1.0999
	243	-1.906	-1.906	-1.906	-1.906	-1.906	-1.906	-1.906	-1.906	-1.906	-1.906	-1.906	-1.906	-1.906	-1.906	-1.906	-1.906	-1.906	-1.906	-1.906	-1.906	-1.906	-1.906	-1.906	-1.906	-1.906	-1.906	-1.906	-1.906	-1.906	-1.906	-1.906	-1.906	-1.906	-1.906	-1.906	-1.906	-1.906	-1.906	-1.906	-1.906	-1.906	-1.906	-1.906	-1.906	-1.906	-1.906	-1.906	-1.906
	244	-0.53893	-0.53893	-0.53893	-0.53893	-0.53893	-0.53893	-0.53893	-0.53893	-0.53893	-0.53893	-0.53893	-0.53893	-0.53893	-0.53893	-0.53893	-0.53893	-0.53893	-0.53893	-0.53893	-0.53893	-0.53893	-0.53893	-0.53893	-0.53893	-0.53893	-0.53893	-0.53893	-0.53893	-0.53893	-0.53893	-0.53893	-0.53893	-0.53893	-0.53893	-0.53893	-0.53893	-0.53893	-0.53893	-0.53893	-0.53893	-0.53893	-0.53893	-0.53893	-0.53893	-0.53893	-0.53893	-0.53893	-0.53893
	245	-0.54104	-0.54104	-0.54104	-0.54104	-0.54104	-0.54104	-0.54104	-0.54104	-0.54104	-0.54104	-0.54104	-0.54104	-0.54104	-0.54104	-0.54104	-0.54104	-0.54104	-0.54104	-0.54104	-0.54104	-0.54104	-0.54104	-0.54104	-0.54104	-0.54104	-0.54104	-0.54104	-0.54104	-0.54104	-0.54104	-0.54104	-0.54104	-0.54104	-0.54104	-0.54104	-0.54104	-0.54104	-0.54104	-0.54104	-0.54104	-0.54104	-0.54104	-0.54104	-0.54104	-0.54104	-0.54104	-0.54104	-0.54104
	246	1.6518	1.6518	1.6518	1.6518	1.6518	1.6518	1.6518	1.6518	1.6518	1.6518	1.6518	1.6518	1.6518	-0.55837	-0.55837	-0.55837	-0.55837	-0.55837	-0.55837	-0.55837	-0.55837	-0.55837	-0.55837	-0.55837	-0.55837	-0.55837	-0.55837	-0.55837	-0.55837	-0.55837	-0.55837	1.6518	1.6518	1.6518	1.6518	1.6518	1.6518	1.6518	1.6518	1.6518	1.6518	1.6518	1.6518	1.6518	1.6518	1.6518	1.6518	1.6518
	247	2.1093	2.1093	2.1093	2.1093	2.1093	2.1093	1.6415	1.6415	1.1738	1.1738	0.70611	0.70611	0.70611	0.70611	0.70611	0.70611	0.70611	0.70611	0.23839	0.23839	0.23839	0.23839	0.23839	0.23839	0.23839	0.23839	0.23839	0.23839	0.23839	-0.22932	-0.22932	-0.22932	-0.22932	-0.22932	-0.22932	-0.22932	-0.22932	-0.22932	-0.22932	-0.22932	-0.22932	-0.22932	-0.22932	-0.22932	-0.22932	-0.22932	-0.69704	-0.69704
	248	0.66426	0.66426	0.66426	0.66426	0.66426	0.66426	0.66426	0.66426	0.66426	0.66426	0.66426	0.66426	0.66426	0.66426	0.66426	0.66426	0.66426	0.66426	0.66426	0.66426	0.66426	0.66426	0.66426	0.66426	0.66426	0.66426	0.66426	0.66426	0.66426	0.66426	-0.83882	-0.83882	-0.83882	-0.83882	-0.83882	-0.83882	-0.83882	-0.83882	-0.83882	-0.83882	-0.83882	-0.83882	-0.83882	-0.83882	-0.83882	0.66426	0.66426	0.66426
	249	-0.4136	-0.4136	-0.4136	-0.4136	-0.4136	-0.4136	-0.4136	-0.4136	-0.4136	-0.4136	-0.4136	-0.4136	-0.4136	-0.4136	-0.4136	-0.4136	-0.4136	-0.4136	-0.4136	-0.4136	-0.4136	0.012219	0.012219	0.012219	0.012219	0.012219	0.012219	0.012219	0.012219	0.012219	0.43804	0.43804	0.012219	0.012219	0.43804	0.43804	0.43804	0.43804	0.012219	0.012219	0.012219	0.012219	0.012219	0.012219	0.012219	0.012219	0.012219	0.012219
	250	-0.59858	-0.59858	-0.59858	-0.59858	-0.59858	-0.59858	-0.59858	-0.59858	-0.59858	-0.59858	-0.59858	-0.59858	-0.59858	-0.59858	-0.59858	-0.59858	-0.59858	-0.59858	-0.59858	-0.59858	-0.59858	-0.59858	-0.59858	-0.59858	-0.59858	-0.59858	-0.59858	-0.59858	-0.59858	-0.59858	-0.59858	-0.59858	0.75068	0.75068	0.75068	0.75068	0.75068	0.75068	0.75068	0.75068	0.75068	0.75068	0.75068	0.75068	0.75068	0.75068	0.75068	0.75068
	stimulus 1 334ms, photoexcitation in stim1 (lower, left)
		Time (ms)
	Neuron #
	1	-0.14025	-0.14025	-0.14025	-0.14025	0.18442	0.18442	0.18442	-0.14025	-0.14025	-0.14025	-0.46493	-0.46493	-0.46493	-0.7896	-1.4389	-1.4389	-1.4389	-1.4389	-1.4389	-1.4389	-1.4389	-1.4389	-1.4389	-1.7636	-1.7636	-2.0883	-1.7636	-1.4389	-1.4389	-1.1143	-0.7896	-0.7896	-1.1143	-0.7896	-0.46493	-0.46493	-0.46493	-0.46493	-0.14025	-0.14025	-0.46493	-0.14025	-0.14025	-0.14025	-0.14025	-0.14025	-0.14025	-0.14025
	2	-0.38646	-0.38646	-0.38646	-0.38646	-0.38646	-0.38646	-0.38646	-0.38646	-0.38646	-0.38646	-0.38646	-0.38646	-0.38646	-0.71081	-0.71081	-0.71081	-0.71081	-0.71081	-0.71081	-0.71081	-0.71081	-0.71081	-0.38646	-0.38646	-0.38646	-0.38646	-0.38646	-0.71081	-0.38646	-0.38646	-0.38646	-0.38646	-0.38646	-0.38646	-0.38646	-0.38646	-0.38646	-0.38646	-0.38646	-0.38646	-0.38646	-0.38646	-0.062111	-0.062111	-0.062111	-0.062111	-0.062111	-0.062111
	3	4.0169	3.4501	3.828	4.2058	4.2058	4.2058	4.2058	4.0169	4.0169	3.639	3.4501	3.4501	3.2612	3.0722	2.8833	2.8833	2.6944	2.8833	2.8833	2.5054	2.5054	2.8833	2.6944	2.6944	3.0722	2.5054	2.6944	3.0722	3.0722	2.8833	2.8833	3.0722	2.8833	2.8833	2.8833	3.0722	3.4501	3.4501	3.639	3.639	3.828	4.0169	3.828	3.828	4.2058	4.0169	4.3948	4.2058
	4	-0.80963	-0.80963	-0.99924	-0.99924	-0.99924	-0.99924	-0.99924	-0.99924	-1.1889	-0.99924	-0.99924	-0.99924	-0.80963	-0.80963	-0.80963	-0.80963	-0.62002	-0.80963	-0.80963	-0.80963	-0.80963	-0.80963	-0.80963	-0.80963	-0.80963	-0.80963	-0.80963	-0.80963	-0.62002	-0.62002	-0.62002	-0.43041	-0.43041	-0.43041	-0.2408	-0.43041	-0.2408	-0.2408	-0.051185	-0.051185	-0.051185	0.13843	0.13843	0.32804	0.32804	0.32804	0.13843	0.13843
	5	-2.004	-2.004	-2.004	-2.004	-1.3519	-1.3519	-1.3519	-1.3519	-1.3519	-1.3519	-1.3519	-1.3519	-1.3519	-1.3519	-1.3519	-1.3519	-1.3519	-1.3519	-1.3519	-1.3519	-1.3519	-1.3519	-1.3519	-1.3519	-1.3519	-1.3519	-2.004	-2.004	-2.004	-2.004	-2.004	-2.004	-2.004	-2.004	-2.004	-2.004	-2.004	-2.004	-2.004	-2.004	-2.004	-2.004	-2.004	-2.004	-2.004	-2.004	-2.004	-2.004
	6	0.53269	0.53269	0.53269	0.53269	0.53269	0.53269	0.035308	0.035308	0.035308	0.035308	0.035308	0.035308	0.53269	0.53269	0.53269	1.0301	1.5274	1.5274	1.5274	1.5274	1.5274	1.5274	1.5274	1.5274	1.5274	1.5274	1.5274	1.5274	1.5274	1.5274	1.5274	1.5274	1.5274	1.5274	1.5274	1.5274	1.5274	1.5274	1.5274	1.0301	1.0301	1.0301	1.0301	1.0301	0.53269	0.53269	0.53269	0.53269
	7	3.2208	3.364	3.2208	3.2208	3.364	3.5072	3.364	3.2208	2.7912	2.6479	2.7912	2.7912	3.0776	3.2208	3.0776	3.0776	2.6479	2.6479	2.5047	2.2183	2.0751	1.9319	1.6455	1.6455	1.5023	1.5023	1.359	1.359	1.359	1.359	1.0726	0.92942	0.92942	0.7862	0.7862	0.7862	0.7862	0.7862	0.7862	0.64299	0.49978	0.64299	0.64299	0.64299	0.49978	0.49978	0.49978	0.49978
	8	2.2215	2.2215	2.2215	2.2215	2.2215	2.2215	2.2215	2.2215	2.2215	2.2215	2.2215	2.2215	2.2215	2.2215	2.2215	2.2215	2.2215	2.2215	2.2215	2.2215	2.2215	2.2215	2.2215	2.2215	2.2215	2.2215	2.2215	-0.44992	-0.44992	-0.44992	-0.44992	-0.44992	-0.44992	-0.44992	-0.44992	-0.44992	-0.44992	-0.44992	-0.44992	-0.44992	-0.44992	-0.44992	-0.44992	-0.44992	-0.44992	-0.44992	-0.44992	-0.44992
	9	3.4441	3.4441	3.4441	3.4441	3.4441	3.4441	3.4441	3.4441	3.3159	3.4441	3.4441	3.5723	3.4441	3.5723	3.8286	3.8286	4.085	3.9568	3.8286	3.8286	3.5723	3.7004	3.3159	3.3159	3.3159	3.4441	3.5723	3.5723	3.7004	3.5723	3.7004	3.4441	3.3159	3.3159	3.3159	3.3159	3.3159	3.7004	3.7004	3.5723	3.7004	3.4441	3.3159	3.1878	3.0596	3.1878	3.1878	3.0596
	10	-0.81645	-0.81645	-0.81645	-0.81645	-0.81645	-0.81645	-0.81645	-0.81645	-0.81645	-0.81645	-0.81645	-0.81645	-0.81645	-0.81645	-0.81645	-0.81645	-0.81645	-0.81645	-0.81645	-0.81645	-0.81645	-0.81645	-0.81645	-0.81645	-0.81645	-0.81645	-0.81645	-0.81645	-0.81645	0.38981	0.38981	1.5961	1.5961	1.5961	1.5961	1.5961	1.5961	1.5961	1.5961	1.5961	1.5961	1.5961	1.5961	1.5961	1.5961	1.5961	1.5961	1.5961
	11	0.24401	0.24401	0.46904	0.46904	0.46904	0.24401	0.24401	0.46904	0.69407	0.69407	0.69407	0.69407	0.69407	0.91911	1.1441	1.1441	1.3692	1.3692	1.3692	1.3692	1.3692	1.3692	1.3692	1.3692	1.5942	1.5942	1.5942	1.5942	1.5942	1.8192	1.8192	1.8192	2.0443	2.0443	2.0443	1.8192	1.8192	1.5942	1.5942	1.8192	1.8192	2.0443	2.0443	2.2693	2.0443	2.0443	2.0443	2.0443
	12	-0.44201	-0.44201	-0.44201	-0.44201	-0.44201	-0.44201	-0.44201	-0.44201	-0.44201	-0.44201	-0.44201	-0.44201	-0.44201	-0.44201	-0.44201	-0.44201	-0.44201	-0.44201	-0.44201	-0.44201	-0.44201	-0.44201	-0.44201	-0.44201	-0.44201	-0.44201	-0.44201	-0.44201	-0.44201	-0.44201	-0.44201	-0.44201	-0.44201	-0.44201	-0.44201	-0.44201	-0.44201	-0.44201	-0.44201	-0.44201	-0.44201	-0.44201	-0.44201	-0.44201	-0.44201	-0.44201	-0.44201	-0.44201
	13	-0.20672	-0.093068	-0.20672	-0.43404	-0.32038	-0.20672	-0.20672	-0.20672	-0.20672	-0.5477	-0.5477	-0.43404	-0.43404	-0.77501	-0.88867	-0.88867	-0.88867	-0.88867	-1.0023	-1.0023	-0.88867	-0.88867	-1.0023	-1.2296	-1.116	-1.116	-0.88867	-0.88867	-1.0023	-1.0023	-1.116	-1.0023	-1.0023	-0.66135	-0.66135	-0.88867	-1.0023	-0.88867	-0.88867	-0.88867	-1.0023	-1.116	-1.116	-1.116	-1.0023	-1.2296	-1.3433	-1.2296
	14	1.7866	1.6695	1.6695	1.6695	1.7866	1.7866	1.9038	2.0209	2.0209	1.9038	1.6695	1.7866	1.5524	1.3181	1.0838	0.84954	0.96668	0.73241	0.73241	0.73241	0.73241	0.73241	0.61527	0.73241	0.49813	0.73241	0.61527	0.84954	0.84954	1.0838	0.96668	1.201	1.201	1.201	1.201	1.201	1.201	1.3181	1.5524	1.3181	1.5524	1.3181	1.3181	1.4352	1.5524	1.3181	1.4352	1.5524
	15	-0.13709	-0.21395	-0.21395	-0.36768	-0.36768	-0.36768	-0.36768	-0.29082	-0.29082	-0.36768	-0.5214	-0.59826	-0.5214	-0.67512	-0.75198	-0.82884	-0.98257	-0.98257	-0.9057	-0.98257	-0.98257	-0.98257	-1.0594	-0.98257	-1.0594	-1.0594	-1.0594	-1.1363	-1.2131	-1.2131	-1.29	-1.3669	-1.4437	-1.4437	-1.3669	-1.4437	-1.4437	-1.3669	-1.3669	-1.3669	-1.4437	-1.4437	-1.4437	-1.4437	-1.5975	-1.6743	-1.5975	-1.6743
	16	-0.36451	-0.36451	-0.36451	-0.476	-0.476	-0.69898	-0.92196	-1.1449	-1.1449	-1.2564	-1.2564	-1.2564	-1.1449	-1.0334	-1.0334	-1.2564	-1.2564	-1.1449	-1.3679	-1.3679	-1.0334	-1.0334	-1.1449	-1.1449	-1.1449	-1.0334	-1.0334	-0.81047	-0.58749	-0.58749	-0.36451	-0.14153	-0.030046	-0.030046	-0.14153	-0.030046	0.081442	0.081442	0.081442	0.19293	0.19293	0.19293	-0.030046	-0.030046	0.081442	0.081442	-0.030046	0.30442
	17	-1.4713	-1.5337	-1.5337	-1.5337	-1.5337	-1.3464	-1.4088	-1.4713	-1.6586	-1.5962	-1.6586	-1.6586	-1.721	-1.7835	-1.5337	-1.4713	-1.5337	-1.4088	-1.4713	-1.4713	-1.3464	-1.4713	-1.5337	-1.5962	-1.5337	-1.3464	-1.2215	-1.1591	-1.0342	-1.2215	-1.0966	-1.2215	-1.0342	-0.97174	-0.97174	-0.9093	-1.0342	-0.84686	-0.9093	-0.97174	-1.0342	-1.0342	-1.1591	-1.2839	-1.2839	-1.2215	-1.2215	-1.2839
	18	2.1632	2.1632	2.2639	2.3646	2.4653	2.3646	2.2639	2.1632	2.3646	2.2639	2.2639	2.2639	2.566	2.566	2.4653	2.4653	2.3646	2.2639	2.1632	2.1632	2.2639	2.3646	2.1632	2.2639	2.3646	2.1632	2.1632	2.1632	1.9619	1.9619	2.0626	2.1632	2.2639	2.2639	2.3646	2.566	2.566	2.6667	2.566	2.7674	2.6667	2.868	2.868	2.7674	2.6667	2.6667	2.566	2.566
	19	-1.3991	-1.5357	-1.5357	-1.6723	-1.6723	-1.3991	-1.3991	-1.3308	-1.2625	-1.3308	-1.3308	-1.1942	-1.1259	-1.1942	-1.0576	-0.92104	-0.78444	-0.64784	-0.85274	-0.78444	-0.78444	-0.78444	-0.78444	-0.64784	-0.71614	-0.51125	-0.51125	-0.51125	-0.44295	-0.57955	-0.64784	-0.64784	-0.57955	-0.64784	-0.51125	-0.57955	-0.51125	-0.51125	-0.64784	-0.64784	-0.64784	-0.78444	-0.78444	-0.92104	-0.92104	-0.98934	-0.92104	-0.85274
	20	0.44647	0.44647	0.44647	0.44647	0.44647	0.44647	0.44647	0.44647	0.44647	0.44647	0.44647	0.44647	0.44647	0.44647	0.44647	0.44647	0.44647	0.44647	0.44647	0.44647	0.44647	0.44647	0.44647	0.44647	0.44647	0.44647	0.44647	0.44647	0.44647	0.44647	0.44647	0.44647	0.44647	0.44647	-0.10038	-0.10038	-0.10038	-0.10038	-0.10038	-0.10038	-0.10038	0.44647	0.44647	0.44647	0.44647	0.44647	0.44647	0.44647
	21	0.17554	0.17554	0.17554	0.17554	0.17554	0.17554	0.17554	-0.048597	-0.048597	-0.048597	-0.048597	-0.048597	-0.048597	-0.048597	-0.048597	0.17554	-0.048597	-0.048597	-0.048597	-0.048597	-0.048597	-0.048597	-0.048597	-0.048597	-0.048597	-0.048597	-0.048597	-0.048597	-0.048597	-0.048597	-0.048597	-0.048597	-0.048597	-0.048597	-0.048597	-0.048597	-0.048597	-0.048597	-0.048597	-0.27273	-0.27273	-0.27273	-0.27273	-0.27273	-0.27273	-0.27273	-0.27273	-0.27273
	22	-0.75099	-0.75099	-0.75099	-0.75099	-0.75099	-0.28323	-0.28323	-0.28323	-0.28323	-0.28323	-0.28323	-0.28323	-0.28323	-0.28323	-0.28323	-0.28323	-0.28323	-0.28323	-0.28323	-0.28323	-0.28323	-0.28323	-0.28323	0.18453	0.18453	0.18453	0.65229	0.65229	0.18453	0.18453	0.18453	0.18453	0.18453	0.18453	0.18453	0.18453	0.65229	0.18453	0.18453	0.18453	0.18453	0.18453	0.18453	0.65229	0.65229	0.65229	0.65229	0.65229
	23	0.03842	0.03842	0.18503	0.18503	0.03842	0.18503	0.18503	0.18503	0.18503	0.18503	0.33164	0.47825	0.47825	0.33164	0.47825	0.47825	0.62486	0.77147	0.62486	0.62486	0.62486	0.62486	0.47825	0.18503	0.18503	0.03842	0.03842	0.03842	0.03842	0.03842	0.33164	0.47825	0.47825	0.33164	0.47825	0.47825	0.47825	0.33164	0.47825	0.77147	0.77147	0.62486	0.91808	1.0647	1.3579	1.3579	1.2113	1.2113
	24	2.2051	2.2051	2.6323	2.6323	2.6323	2.8459	2.8459	3.0594	2.6323	2.8459	2.8459	2.6323	2.6323	2.6323	2.2051	1.9915	1.9915	2.2051	2.4187	1.9915	1.9915	1.9915	1.7779	1.7779	1.7779	1.7779	1.5644	1.5644	1.5644	1.7779	1.7779	1.7779	1.7779	1.7779	1.5644	1.3508	1.3508	1.3508	1.3508	1.3508	1.7779	1.7779	1.7779	1.9915	2.4187	2.2051	2.2051	2.4187
	25	0.38541	0.38541	0.51513	0.38541	0.51513	0.25569	0.25569	0.38541	0.51513	0.51513	0.64485	0.64485	0.77458	0.9043	0.64485	0.51513	0.51513	0.51513	0.51513	0.51513	0.77458	1.1637	1.034	1.1637	1.1637	1.034	0.9043	0.9043	1.034	1.034	0.9043	1.034	0.77458	0.9043	1.034	1.034	1.1637	1.1637	0.9043	1.034	1.034	1.034	0.9043	1.1637	1.2935	1.2935	1.4232	1.5529
	26	2.3495	2.7615	2.3495	2.3495	2.3495	2.3495	2.3495	2.3495	2.3495	2.3495	2.3495	2.3495	2.3495	1.9375	1.9375	1.9375	1.9375	1.9375	1.9375	1.5255	1.5255	1.5255	1.9375	2.3495	2.3495	2.3495	2.3495	2.7615	2.7615	2.7615	2.3495	2.7615	2.7615	2.7615	2.7615	2.7615	3.1734	3.1734	3.1734	3.1734	3.1734	3.1734	2.7615	2.7615	2.7615	2.7615	3.1734	3.1734
	27	2.6554	2.6554	2.6554	1.4264	1.4264	1.4264	1.4264	1.4264	1.4264	1.4264	1.4264	1.4264	1.4264	1.4264	1.4264	1.4264	1.4264	1.4264	1.4264	1.4264	1.4264	1.4264	1.4264	2.6554	2.6554	2.6554	2.6554	3.8845	3.8845	3.8845	3.8845	5.1136	5.1136	5.1136	5.1136	5.1136	5.1136	5.1136	5.1136	5.1136	5.1136	5.1136	5.1136	5.1136	5.1136	5.1136	5.1136	6.3426
	28	1.3765	1.3765	1.7108	1.4879	1.5993	1.3765	1.3765	1.4879	1.4879	1.4879	1.4879	1.4879	1.4879	1.2651	1.5993	1.5993	1.8222	1.8222	1.9336	1.8222	2.1565	2.2679	2.2679	1.9336	1.9336	1.8222	1.8222	1.7108	1.9336	1.5993	1.3765	1.3765	1.3765	1.4879	1.4879	1.5993	1.4879	1.5993	1.4879	1.4879	1.3765	1.3765	1.2651	1.3765	1.3765	1.4879	1.2651	1.3765
	29	1.7681	1.7681	1.7681	1.2437	1.2437	1.2437	1.2437	1.2437	1.2437	1.2437	1.2437	1.2437	1.2437	1.2437	1.2437	1.2437	1.2437	1.2437	1.2437	1.2437	1.2437	1.2437	1.2437	1.2437	1.2437	1.2437	1.2437	1.2437	1.2437	0.71937	0.71937	0.71937	0.71937	0.71937	0.71937	0.71937	0.71937	0.71937	0.71937	0.71937	0.71937	0.71937	0.71937	0.71937	0.71937	0.71937	0.71937	0.71937
	30	1.2972	1.4357	1.5049	1.4357	1.4357	1.4357	1.4357	1.4357	1.3665	1.4357	1.2972	1.3665	1.5049	1.5742	1.5742	1.7126	1.7818	1.7818	1.7818	1.7126	1.7126	1.5742	1.7126	1.7126	1.8511	1.7818	1.7126	1.7818	1.6434	1.6434	1.7818	1.7126	1.5742	1.5049	1.4357	1.5049	1.4357	1.4357	1.5049	1.4357	1.4357	1.2972	1.3665	1.2972	1.4357	1.3665	1.3665	1.1588
	31	5.4396	5.4396	5.4396	5.6464	5.6464	5.6464	5.6464	5.4396	5.2328	5.026	5.026	5.2328	5.026	5.026	5.026	5.026	4.8192	4.8192	4.8192	4.8192	5.026	4.8192	5.2328	5.026	4.8192	4.8192	5.026	5.2328	5.2328	5.2328	5.2328	4.8192	4.4056	4.8192	4.6124	4.4056	4.6124	4.4056	4.4056	4.6124	5.2328	5.2328	5.4396	5.4396	5.6464	5.8531	5.8531	6.2667
	32	-0.86907	-0.55183	-0.55183	-0.2346	-0.2346	-0.2346	0.39987	0.7171	0.7171	1.3516	1.3516	1.3516	1.3516	1.3516	1.3516	1.3516	1.6688	1.6688	1.6688	1.986	1.986	1.6688	1.6688	1.6688	1.986	1.986	2.3033	2.3033	2.3033	2.3033	2.3033	1.986	1.986	1.986	1.986	2.3033	2.3033	2.3033	2.3033	2.9377	2.9377	2.9377	3.255	3.255	3.255	2.9377	2.9377	2.9377
	33	-0.52103	-0.52103	-0.52103	-0.52103	-0.52103	-0.52103	-0.52103	-0.52103	-0.52103	-0.52103	-0.52103	-0.52103	-0.52103	-0.52103	-0.52103	-0.52103	-0.52103	-0.52103	-0.52103	-1.1681	-1.1681	-1.1681	-1.1681	-1.1681	-1.1681	-1.1681	-1.1681	-1.1681	-1.1681	-1.1681	-1.1681	-1.1681	-1.1681	-1.1681	-1.1681	-1.1681	-1.1681	-1.1681	-1.1681	-1.1681	-1.1681	-1.1681	-1.1681	-1.1681	-1.1681	-1.1681	-1.1681	-1.1681
	34	8.7945	9.4954	10.547	10.547	10.547	10.547	10.547	10.196	10.196	10.196	9.8459	9.8459	9.8459	10.196	10.547	10.547	11.248	11.248	11.248	11.248	10.547	10.547	10.196	10.897	10.897	10.547	10.547	9.8459	9.8459	10.196	10.196	10.547	10.547	11.248	11.949	11.949	11.949	12.299	12.299	12.299	12.299	11.598	10.897	10.897	10.897	10.897	10.897	10.897
	35	1.8037	1.8037	1.8037	1.8037	1.8037	1.8037	2.4162	2.4162	2.4162	2.4162	2.4162	2.4162	2.4162	1.8037	1.8037	1.8037	1.8037	1.1911	1.1911	1.1911	1.1911	1.1911	1.1911	1.1911	1.1911	1.1911	1.1911	1.1911	1.1911	1.1911	1.8037	1.8037	1.8037	1.8037	1.1911	1.1911	1.1911	1.1911	1.1911	1.1911	1.1911	1.8037	1.8037	1.8037	1.8037	1.1911	1.1911	1.1911
	36	1.0526	0.87245	0.87245	0.69232	0.51218	0.51218	0.51218	0.33205	0.33205	-0.028213	0.15192	-0.028213	-0.028213	-0.028213	-0.028213	-0.028213	-0.028213	-0.028213	0.15192	0.15192	0.15192	-0.028213	-0.028213	-0.028213	-0.20835	-0.20835	-0.028213	0.15192	0.15192	-0.028213	-0.028213	-0.028213	-0.20835	-0.38848	-0.20835	-0.20835	-0.20835	-0.38848	-0.56861	-0.56861	-0.56861	-0.38848	-0.38848	-0.56861	-0.56861	-0.38848	-0.38848	-0.38848
	37	-0.074008	-0.074008	-0.60426	-0.60426	-0.60426	-0.60426	-0.60426	-0.60426	-0.60426	-0.60426	-0.60426	-0.60426	-0.60426	-0.60426	-0.60426	-0.60426	-0.60426	-0.60426	-1.1345	-1.1345	-1.1345	-1.1345	-1.1345	-1.1345	-1.1345	-1.6648	-1.6648	-1.6648	-1.6648	-1.6648	-1.6648	-1.6648	-1.6648	-1.6648	-1.6648	-1.6648	-1.6648	-1.6648	-1.6648	-1.6648	-1.6648	-1.6648	-1.6648	-1.6648	-1.6648	-1.6648	-1.6648	-1.6648
	38	2.0714	1.949	1.949	2.0714	1.8266	1.949	1.7043	1.5819	1.7043	1.5819	1.5819	1.4595	1.4595	1.0923	0.96997	0.96997	0.72521	0.96997	0.96997	0.96997	0.96997	0.84759	0.72521	0.60282	0.48044	0.23568	0.23568	0.23568	0.48044	0.35806	0.35806	0.23568	0.1133	0.1133	-0.0090813	-0.0090813	-0.0090813	-0.0090813	0.1133	-0.0090813	-0.0090813	-0.13146	-0.0090813	-0.0090813	-0.0090813	-0.0090813	-0.13146	-0.37622
	39	5.5586	5.9868	6.4151	6.4151	6.4151	6.4151	5.9868	6.4151	6.4151	5.9868	5.9868	5.9868	5.5586	5.5586	5.9868	6.4151	5.9868	5.9868	5.9868	5.9868	6.4151	6.4151	6.4151	6.4151	6.4151	6.4151	6.4151	6.8433	6.8433	6.8433	6.8433	6.8433	6.8433	6.8433	6.8433	6.8433	7.2715	7.2715	7.2715	7.2715	7.2715	6.4151	6.4151	5.9868	6.4151	5.9868	5.9868	5.5586
	40	-0.49067	-0.49067	-0.49067	-0.49067	-0.49067	-0.49067	-0.49067	-0.49067	-0.49067	-0.49067	-0.49067	-0.49067	-0.49067	-0.49067	-0.49067	-0.49067	-0.49067	-0.49067	-0.091216	-0.091216	-0.091216	-0.091216	0.30824	-0.091216	-0.091216	-0.091216	-0.091216	-0.091216	-0.091216	-0.091216	-0.091216	-0.091216	0.30824	0.30824	0.30824	0.30824	0.30824	0.30824	0.30824	0.30824	0.30824	0.30824	0.30824	0.30824	0.30824	0.70769	0.70769	0.70769
	41	0.79645	0.79645	0.79645	0.79645	0.79645	0.79645	0.79645	0.79645	1.829	1.829	1.829	1.829	1.829	1.829	1.829	1.829	1.829	1.829	1.829	1.829	1.829	1.829	1.829	1.829	1.829	1.829	1.829	0.79645	0.79645	0.79645	0.79645	0.79645	0.79645	0.79645	0.79645	0.79645	0.79645	0.79645	0.79645	1.829	1.829	1.829	1.829	1.829	1.829	1.829	1.829	1.829
	42	0.77675	0.77675	0.5579	0.5579	0.5579	0.33905	0.33905	0.33905	0.5579	0.77675	0.77675	0.77675	0.5579	0.33905	0.12019	0.12019	-0.098658	-0.31751	-0.53636	-0.53636	-0.75521	-0.97407	-0.97407	-0.97407	-0.97407	-0.97407	-0.97407	-0.97407	-0.97407	-0.75521	-0.97407	-0.97407	-0.97407	-0.97407	-0.97407	-0.97407	-1.4118	-1.1929	-1.1929	-0.97407	-0.75521	-0.75521	-0.31751	-0.098658	-0.098658	0.12019	0.12019	0.33905
	43	3.0781	3.0781	3.0781	3.0781	3.0781	3.0781	3.0781	2.5162	2.5162	2.5162	2.5162	2.5162	2.5162	2.5162	2.5162	2.5162	2.5162	2.5162	2.5162	2.5162	1.9544	1.9544	1.9544	1.9544	1.9544	1.9544	2.5162	2.5162	1.9544	1.9544	1.9544	1.3926	1.3926	1.3926	1.3926	1.3926	1.3926	1.9544	1.9544	1.9544	1.9544	1.9544	1.9544	1.9544	1.3926	1.3926	1.3926	1.3926
	44	-0.39681	-0.39681	-0.39681	-0.39681	-0.39681	-0.39681	-0.39681	-0.39681	-0.39681	-0.39681	-0.39681	-0.39681	-0.39681	-0.39681	-0.39681	-0.39681	-0.39681	-0.39681	-0.39681	-0.39681	-0.39681	-0.39681	-0.39681	-0.39681	-0.39681	-0.39681	-0.39681	-0.39681	-0.39681	-0.39681	-0.39681	-0.39681	-0.39681	-0.39681	-0.39681	-0.39681	-0.39681	-0.39681	-0.39681	-0.39681	-0.39681	-0.39681	-0.39681	-0.39681	-0.39681	-0.39681	-0.39681	-0.39681
	45	-1.5687	-1.5687	-1.5687	-1.3665	-1.5687	-1.7709	-1.7709	-1.7709	-1.7709	-1.7709	-1.5687	-1.5687	-1.5687	-1.5687	-1.5687	-1.5687	-1.5687	-1.5687	-1.5687	-1.5687	-1.5687	-1.5687	-1.7709	-1.7709	-1.9731	-1.9731	-1.9731	-1.9731	-1.7709	-1.9731	-1.9731	-1.7709	-1.7709	-1.7709	-1.7709	-1.7709	-1.5687	-1.7709	-1.7709	-1.7709	-1.7709	-1.7709	-1.7709	-1.7709	-1.7709	-1.7709	-1.5687	-1.5687
	46	-0.87104	-0.87104	-0.87104	-0.87104	-0.87104	-0.87104	-0.87104	-0.87104	-0.87104	-0.87104	-0.87104	-0.87104	-0.87104	-0.87104	-0.87104	-0.87104	-0.87104	-0.87104	-0.87104	-0.87104	-0.87104	-0.87104	-0.87104	-0.87104	-0.87104	-0.87104	-0.87104	-0.87104	-0.87104	-0.87104	-0.87104	-0.87104	-0.87104	-0.87104	-0.87104	-0.87104	-0.87104	-0.87104	-0.87104	-0.87104	-0.87104	-0.87104	-0.87104	-0.87104	-0.87104	-0.87104	-0.87104	-0.87104
	47	2.655	2.655	2.655	2.655	2.655	1.3504	1.3504	1.3504	1.3504	0.045694	0.045694	0.045694	0.045694	0.045694	1.3504	1.3504	1.3504	1.3504	1.3504	1.3504	1.3504	1.3504	1.3504	2.655	2.655	2.655	2.655	2.655	2.655	2.655	2.655	2.655	2.655	2.655	2.655	2.655	2.655	2.655	2.655	2.655	2.655	2.655	2.655	2.655	2.655	2.655	2.655	2.655
	48	1.1264	1.1264	1.3741	1.3741	1.6217	1.6217	1.3741	1.3741	1.3741	1.6217	1.6217	1.6217	1.6217	1.6217	1.6217	1.6217	1.6217	1.6217	1.6217	1.3741	1.3741	1.3741	1.3741	1.3741	1.3741	1.1264	1.1264	0.87882	1.3741	1.3741	1.1264	1.3741	1.6217	1.8693	1.8693	1.8693	2.1169	2.3646	2.1169	2.1169	2.1169	2.1169	2.3646	2.1169	2.1169	2.1169	2.1169	2.1169
	49	1.8483	1.8483	1.8483	1.8483	1.8483	1.8483	1.8483	1.4028	1.4028	1.4028	1.4028	1.4028	1.8483	1.8483	1.8483	1.8483	1.8483	2.2937	1.8483	1.8483	1.4028	1.4028	1.4028	1.4028	1.4028	1.4028	0.95737	0.95737	0.95737	0.95737	0.95737	0.51191	0.51191	0.51191	0.51191	0.51191	0.51191	0.51191	0.51191	0.51191	0.51191	0.51191	0.51191	0.51191	0.51191	0.51191	0.51191	0.51191
	50	1.4868	1.4868	1.4868	1.4868	1.4868	1.4868	1.4868	1.4868	1.4868	1.4868	1.4868	1.4868	1.4868	1.4868	1.4868	1.4868	1.4868	1.4868	1.4868	1.4868	1.4868	1.4868	1.4868	1.4868	1.8374	1.8374	1.8374	2.1881	2.1881	2.1881	2.1881	2.5388	2.5388	2.5388	2.5388	2.5388	2.5388	2.5388	2.5388	2.5388	2.5388	2.5388	2.5388	2.5388	2.8894	2.5388	2.5388	2.5388
	51	-0.046573	-0.046573	-0.046573	-0.31289	-0.31289	-0.046573	-0.046573	-0.046573	-0.046573	0.21975	0.21975	0.21975	0.48607	0.48607	0.75239	0.75239	0.75239	0.75239	0.48607	0.48607	0.48607	0.75239	0.75239	0.75239	0.75239	0.75239	0.48607	0.48607	0.48607	0.21975	0.21975	0.21975	0.21975	-0.046573	-0.046573	-0.046573	-0.31289	-0.31289	-0.31289	-0.31289	-0.31289	-0.046573	0.21975	-0.046573	-0.046573	-0.31289	-0.31289	-0.31289
	52	-0.60548	-0.60548	-0.60548	-0.60548	-0.60548	-0.60548	-0.60548	-0.60548	-0.60548	-0.60548	-0.60548	-0.60548	-0.60548	-0.60548	-0.60548	-0.60548	-0.60548	-0.60548	-0.60548	-0.60548	-0.60548	-0.60548	-0.60548	-0.60548	-0.60548	-0.60548	-0.60548	-0.60548	-0.60548	-0.60548	-0.60548	-0.60548	-0.60548	-0.60548	-0.60548	-0.60548	-0.60548	-0.60548	-0.60548	-0.60548	-0.60548	-0.60548	-0.60548	-0.60548	-0.60548	-0.60548	-0.60548	-0.60548
	53	0.087706	0.57201	0.57201	0.087706	0.57201	0.57201	0.087706	0.087706	0.087706	0.087706	0.087706	0.087706	0.087706	0.087706	0.57201	0.57201	0.57201	0.57201	0.57201	0.57201	0.57201	0.57201	0.57201	0.57201	0.57201	0.57201	0.57201	0.57201	0.57201	0.57201	0.57201	0.57201	0.57201	0.57201	0.57201	0.57201	0.57201	0.57201	0.57201	0.57201	0.57201	0.57201	0.57201	0.57201	0.087706	0.087706	0.087706	0.087706
	54	0.29569	0.29569	0.43328	0.29569	0.43328	0.15811	0.15811	0.020524	-0.11706	-0.25465	-0.39223	-0.25465	-0.25465	-0.25465	-0.25465	-0.25465	-0.25465	-0.52981	-0.52981	-0.39223	-0.52981	-0.25465	-0.25465	-0.39223	-0.39223	-0.39223	-0.39223	-0.39223	-0.39223	-0.39223	0.29569	0.29569	0.43328	0.43328	0.29569	0.15811	0.15811	0.43328	0.43328	0.43328	0.70845	0.70845	0.57086	0.57086	0.57086	0.43328	0.43328	0.43328
	55	0.87465	0.87465	0.87465	1.0573	1.0573	0.87465	0.87465	0.50936	0.692	0.32671	0.50936	0.50936	0.50936	0.692	0.692	0.692	1.0573	1.0573	1.0573	1.2399	1.0573	1.0573	1.2399	1.2399	1.2399	1.0573	1.2399	1.2399	1.0573	1.2399	1.2399	1.0573	1.0573	1.0573	1.2399	1.4226	1.0573	1.0573	1.0573	1.2399	1.2399	1.0573	1.2399	1.0573	1.0573	1.0573	1.0573	1.0573
	56	-0.72729	-0.54397	-0.54397	-0.54397	-0.54397	-0.54397	-0.36065	0.18931	0.0059857	0.0059857	0.0059857	0.0059857	0.0059857	0.18931	0.37262	0.37262	0.37262	0.18931	0.18931	0.37262	0.37262	0.73926	0.73926	0.73926	0.73926	0.73926	0.73926	1.1059	1.2892	1.2892	1.2892	1.2892	1.4725	1.4725	1.4725	1.4725	1.4725	1.6559	1.6559	1.6559	2.0225	1.8392	2.0225	2.0225	2.0225	2.0225	2.0225	2.2058
	57	-0.011021	-0.011021	0.10937	0.22977	0.35017	0.47056	0.35017	0.35017	0.35017	0.35017	0.22977	0.22977	0.22977	0.22977	0.22977	0.22977	0.22977	0.22977	0.22977	0.22977	0.22977	-0.011021	-0.011021	-0.13142	-0.13142	-0.13142	-0.13142	-0.13142	-0.25181	-0.25181	-0.37221	-0.37221	-0.37221	-0.37221	-0.37221	-0.4926	-0.4926	-0.37221	-0.37221	-0.37221	-0.37221	-0.37221	-0.37221	-0.37221	-0.37221	-0.37221	-0.4926	-0.4926
	58	2.7225	2.7225	2.7225	2.7225	2.7225	2.7225	2.4066	2.4066	2.4066	2.4066	2.4066	2.4066	2.4066	2.4066	2.4066	2.4066	2.7225	2.4066	2.4066	2.0908	2.0908	1.7749	1.7749	1.7749	1.7749	1.7749	1.7749	1.7749	1.7749	1.7749	1.7749	1.7749	2.0908	2.0908	2.0908	2.4066	2.4066	2.4066	2.4066	2.4066	2.4066	2.7225	2.7225	2.7225	2.7225	2.7225	2.7225	2.7225
	59	-2.2631	-2.2631	-2.2631	-2.2631	-2.2631	-2.2631	-2.2631	-2.2631	-2.0673	-2.0673	-2.0673	-2.2631	-2.2631	-2.459	-2.2631	-2.2631	-2.459	-2.459	-2.459	-2.2631	-2.2631	-2.0673	-2.0673	-2.2631	-2.2631	-2.2631	-2.0673	-2.0673	-1.8714	-1.6755	-1.6755	-1.8714	-1.8714	-1.6755	-1.6755	-1.6755	-1.4797	-1.4797	-1.6755	-1.6755	-1.6755	-1.8714	-2.0673	-2.0673	-2.0673	-1.8714	-2.0673	-2.0673
	60	-0.2011	-0.2011	-0.2011	-0.2011	-0.2011	-0.2011	-0.2011	-0.2011	-0.2011	-0.2011	-0.2011	-0.2011	-0.2011	-0.94534	-0.94534	-0.94534	-0.94534	-0.94534	-0.94534	-0.94534	-0.94534	-0.94534	-0.94534	-0.94534	-0.94534	-0.94534	-0.94534	-0.2011	-0.2011	-0.2011	-0.2011	-0.2011	-0.2011	-0.2011	0.54314	0.54314	0.54314	0.54314	0.54314	0.54314	0.54314	0.54314	0.54314	0.54314	0.54314	0.54314	0.54314	0.54314
	61	-0.10571	-0.10571	-0.10571	-0.10571	-0.10571	-0.10571	-0.10571	-0.10571	-0.3275	-0.3275	-0.54929	-0.54929	-0.54929	-0.54929	-0.54929	-0.3275	-0.3275	-0.3275	-0.3275	-0.3275	-0.3275	-0.54929	-0.54929	-0.54929	-0.54929	-0.54929	-0.54929	-0.54929	-0.54929	-0.54929	-0.54929	-0.54929	-0.54929	-0.54929	-0.54929	-0.54929	-0.54929	-0.54929	-0.54929	-0.54929	-0.54929	-0.54929	-0.54929	-0.54929	-0.54929	-0.54929	-0.54929	-0.54929
	62	0.76816	0.76816	0.66378	0.66378	0.66378	0.66378	0.66378	0.66378	0.5594	0.66378	0.76816	0.76816	0.66378	0.76816	0.76816	0.76816	0.66378	0.66378	0.66378	0.76816	0.87254	0.76816	0.97692	0.97692	0.97692	0.97692	0.87254	0.97692	1.0813	1.0813	1.1857	1.2901	1.1857	1.1857	1.2901	0.97692	0.97692	1.1857	1.3944	1.3944	1.3944	1.3944	1.4988	1.4988	1.3944	1.6032	1.4988	1.4988
	63	0.082824	0.082824	0.082824	0.082824	-0.41228	-0.41228	0.082824	0.082824	0.082824	0.082824	0.082824	0.082824	0.082824	-0.41228	-0.41228	-0.41228	-0.41228	-0.41228	-0.41228	-0.41228	-0.41228	-0.41228	-0.41228	-0.41228	-0.41228	-0.41228	-0.41228	-0.41228	-0.41228	-0.41228	-0.41228	-0.41228	-0.41228	0.082824	0.082824	0.082824	0.57793	0.57793	0.57793	0.57793	0.57793	0.57793	0.57793	0.57793	0.57793	0.57793	0.57793	0.57793
	64	5.9967	6.2075	6.2075	6.2075	5.9967	5.575	5.575	5.3642	5.3642	5.575	5.575	5.575	5.7858	5.9967	6.2075	5.9967	5.9967	5.7858	5.575	5.575	5.7858	5.7858	5.9967	6.4183	6.2075	5.9967	5.9967	5.9967	6.2075	6.4183	5.9967	5.9967	5.575	5.7858	5.7858	5.9967	5.7858	6.2075	6.2075	5.7858	5.7858	5.7858	5.7858	5.7858	6.2075	6.2075	5.9967	5.9967
	65	-1.6661	-1.2391	-1.2391	-1.2391	-1.2391	-1.2391	-1.2391	-0.81201	-0.81201	-0.81201	-0.81201	-0.81201	-0.81201	-0.81201	-0.81201	-0.81201	-0.81201	-0.81201	-0.81201	-0.38495	-0.38495	0.042108	0.042108	0.042108	0.46917	0.46917	0.46917	0.46917	0.46917	0.46917	0.46917	0.46917	0.46917	0.46917	0.46917	0.46917	0.46917	0.46917	0.46917	0.46917	0.89622	0.89622	0.89622	0.89622	0.89622	0.89622	0.89622	0.89622
	66	-0.17208	-0.17208	-0.32666	-0.24937	-0.40394	-0.40394	-0.32666	-0.24937	-0.17208	-0.017506	-0.017506	-0.094793	0.059782	0.059782	0.36893	0.44622	0.29164	0.36893	0.21436	0.21436	0.36893	0.36893	0.36893	0.44622	0.44622	0.60079	0.67808	0.67808	0.83266	0.75537	0.60079	0.44622	0.52351	0.44622	0.52351	0.44622	0.36893	0.36893	0.29164	0.44622	0.44622	0.44622	0.36893	0.52351	0.52351	0.44622	0.60079	0.75537
	67	-0.40632	-0.25662	0.042762	0.19245	0.34215	0.34215	0.34215	0.34215	0.34215	0.64153	0.34215	0.19245	0.042762	-0.10693	0.19245	0.34215	0.34215	0.34215	0.19245	-0.10693	-0.55601	-0.40632	-0.40632	-0.40632	-0.55601	-0.55601	-0.40632	-0.40632	-0.40632	-0.55601	-0.55601	-0.40632	-0.40632	-0.25662	-0.55601	-0.55601	-0.55601	-0.40632	-0.55601	-0.55601	-0.40632	-0.25662	-0.10693	-0.10693	-0.40632	-0.55601	-0.55601	-0.55601
	68	2.6586	2.6586	2.5152	2.5152	2.802	2.802	2.6586	2.6586	2.6586	2.6586	2.5152	2.5152	2.6586	2.5152	2.5152	2.5152	2.2284	2.3718	2.3718	2.2284	2.2284	2.2284	2.2284	2.2284	2.085	2.085	2.085	1.7982	1.7982	1.5115	1.5115	1.5115	1.5115	1.2247	1.3681	1.3681	1.3681	1.2247	1.2247	1.2247	1.0813	1.0813	1.0813	1.2247	1.2247	1.3681	1.2247	1.3681
	69	-0.77421	-0.77421	-0.77421	-0.77421	-0.77421	-0.77421	-0.77421	-0.77421	-0.77421	-0.77421	-0.77421	-0.77421	-0.77421	-0.77421	-0.77421	-0.77421	-0.77421	-0.77421	-0.77421	-0.77421	-0.77421	-0.77421	-0.77421	0.074588	0.074588	0.074588	-0.77421	0.074588	0.074588	0.074588	0.074588	0.074588	0.074588	0.074588	0.074588	0.074588	0.074588	0.074588	0.074588	0.074588	0.074588	0.074588	0.074588	0.074588	0.074588	0.074588	0.074588	0.074588
	70	-1.2273	-1.2273	-1.2273	-1.2273	-1.2273	-1.2273	-1.2273	-1.2273	-1.2273	-1.2273	-1.2273	-1.2273	-1.2273	-1.2273	-1.2273	-1.2273	-1.2273	-1.2273	-1.2273	-1.2273	-1.2273	-1.2273	-1.2273	-1.2273	-1.2273	-1.2273	-1.2273	-1.2273	-1.2273	-1.2273	-1.2273	-1.2273	-1.2273	-1.2273	-1.2273	-1.2273	-1.2273	-1.2273	-1.2273	-1.2273	-1.2273	-1.2273	-1.2273	-1.2273	-1.2273	-1.2273	-1.2273	-1.2273
	71	-0.1239	-0.24835	-0.24835	-0.1239	-0.24835	-0.24835	-0.1239	-0.1239	-0.24835	-0.37281	-0.24835	-0.24835	-0.1239	-0.1239	0.12501	0.24947	0.37393	0.49838	0.49838	0.37393	0.37393	0.24947	0.37393	0.37393	0.37393	0.00055873	-0.24835	-0.37281	-0.37281	-0.37281	-0.37281	-0.24835	-0.24835	-0.24835	-0.37281	-0.37281	-0.24835	-0.62172	-0.62172	-0.62172	-0.74617	-0.74617	-0.62172	-0.49726	-0.49726	-0.37281	-0.24835	-0.24835
	72	-0.28253	-0.28253	-0.28253	-0.28253	-0.28253	-0.28253	-0.28253	-0.28253	-0.28253	-0.28253	-0.28253	-0.28253	-0.28253	-0.28253	-0.28253	-0.28253	-0.28253	-0.28253	-0.28253	-0.28253	-0.28253	-0.28253	-0.28253	-0.28253	-0.28253	-0.28253	-0.28253	-0.28253	-0.28253	-0.28253	-0.28253	-0.28253	-0.28253	-0.28253	-0.28253	-0.28253	-0.28253	-0.28253	-0.28253	-0.28253	-0.73386	-0.73386	-0.73386	-0.73386	-0.73386	-0.73386	-0.73386	-0.73386
	73	-1.013	-1.013	-1.013	-1.013	-1.013	-1.013	-1.013	-1.013	-0.65753	-0.65753	-0.65753	-0.30208	-0.30208	-0.65753	-0.65753	-0.65753	-0.65753	-0.65753	-0.65753	-0.65753	-0.65753	-0.30208	-0.30208	-0.30208	0.053369	0.053369	0.053369	0.053369	0.053369	-0.30208	-0.30208	0.053369	0.40882	0.40882	0.40882	0.40882	0.40882	0.40882	0.40882	0.40882	0.40882	0.40882	0.40882	0.40882	0.40882	0.40882	0.40882	0.40882
	74	0.40317	0.40317	0.40317	0.40317	0.40317	0.40317	0.40317	0.40317	0.40317	0.40317	0.40317	0.40317	0.40317	0.40317	0.40317	-0.30445	-0.30445	-0.30445	-0.30445	-0.30445	-0.30445	-0.30445	-0.30445	-0.30445	-0.30445	-0.65826	-0.65826	-1.3659	-1.3659	-1.3659	-1.3659	-1.3659	-1.3659	-1.3659	-1.3659	-1.3659	-1.3659	-1.0121	-1.0121	-0.65826	-0.30445	-0.65826	-0.65826	-0.65826	-0.65826	-0.30445	-0.30445	-0.30445
	75	-0.14953	-0.14953	-0.14953	-0.14953	-0.14953	-0.14953	-0.14953	-0.14953	-0.14953	-0.14953	-0.14953	-0.14953	-0.14953	-0.14953	-0.14953	-0.14953	-0.14953	-0.14953	-0.14953	0.69439	0.69439	0.69439	0.69439	0.69439	0.69439	0.69439	0.69439	0.69439	0.69439	0.69439	0.69439	0.69439	0.69439	0.69439	0.69439	0.69439	0.69439	0.69439	0.69439	0.69439	0.69439	0.69439	0.69439	0.69439	0.69439	0.69439	0.69439	0.69439
	76	4.3812	4.3812	4.3812	4.3812	4.6555	4.6555	4.3812	4.3812	4.3812	4.1068	3.8325	3.8325	3.8325	3.8325	3.8325	3.5582	3.5582	3.2839	2.7353	2.7353	2.7353	3.0096	3.0096	3.0096	3.0096	3.0096	3.0096	2.7353	2.4609	2.7353	2.7353	2.4609	2.1866	2.1866	1.9123	1.9123	1.9123	1.9123	1.638	1.3637	1.638	1.638	1.638	1.638	1.638	1.3637	1.3637	1.3637
	77	0.21331	0.48325	0.48325	0.48325	0.48325	0.21331	0.21331	0.21331	0.48325	0.48325	0.48325	0.48325	0.48325	0.48325	0.48325	0.48325	0.48325	0.48325	0.21331	0.48325	0.48325	0.48325	0.48325	0.48325	0.48325	0.48325	0.48325	0.48325	0.21331	0.48325	0.48325	0.21331	-0.056633	-0.056633	-0.056633	-0.056633	-0.056633	-0.056633	-0.056633	-0.056633	-0.056633	-0.056633	-0.056633	-0.056633	-0.056633	-0.056633	0.21331	0.21331
	78	1.9987	1.9987	1.9987	1.9987	1.9987	2.5929	2.5929	2.5929	2.5929	2.5929	1.9987	1.9987	1.9987	1.9987	1.9987	1.9987	1.9987	1.9987	1.4044	1.4044	1.4044	1.4044	1.4044	1.4044	1.4044	1.4044	1.4044	1.4044	1.4044	1.4044	1.4044	1.4044	1.4044	1.4044	1.4044	1.4044	1.4044	1.4044	1.4044	1.4044	1.4044	1.4044	1.9987	1.9987	1.4044	1.4044	1.4044	1.4044
[truncated: 425 more rows]
[truncated: 1,687 more columns]

## Sheet: Figure 3c
Figure 3	Neuronal data
[truncated: 422 more rows]

[truncated: 24 more sheets: Figure 3d, Figure 3e, Fig 3f, Fig 3g, Fig 3h, Figure 3i, Figure 4, Figure S1, Figure S2, Figure S3, Figure S4a, Figure S4b, Figure S4c, Figure S5, Figure S6, Figure S7, Figure S8, Figure S9, Figure S10, Figure S11 …]
